# Supplementary material for: Unraveling risk factors and transcriptomic signatures in liver cancer progression and mortality through machine learning and bioinformatics
Source: Brief Funct Genomics. 2026 Jan 9;25:elaf019. doi: 10.1093/bfgp/elaf019 (PMC12785888; doi:10.1093/bfgp/elaf019)
Supplement: Supplementary_File-1_elaf019 [file supplementary_file-1_elaf019.zip]

Archive with 1 entries (1 files):
- Supplementary_File-1_elaf019.csv
