# Supplementary material for: Unraveling risk factors and transcriptomic signatures in liver cancer progression and mortality through machine learning and bioinformatics
Source: Brief Funct Genomics. 2026 Jan 9;25:elaf019. doi: 10.1093/bfgp/elaf019 (PMC12785888; doi:10.1093/bfgp/elaf019)
Supplement: Supplementary_File-1_elaf019 [file supplementary_file-1_elaf019.zip › Supplementary_File-1_elaf019.csv]

adj.P.Val	P.Value	logFC	GENE_SYMBOL
8.02E-04	2.94E-06	6.38537867	RP11-556E13.1
2.56E-05	7.85E-09	6.29928373	ESM1
4.92E-02	3.85E-03	6.07553146	AKR1B10
1.51E-02	5.29E-04	5.987218	RP11-242J7.1
3.84E-02	2.55E-03	5.83892091	PAGE4
6.49E-04	2.03E-06	5.67606466	THBS4
8.48E-04	3.19E-06	5.44600587	TTC39A
1.37E-02	4.50E-04	5.32416384	CCL20
1.58E-02	5.66E-04	5.31898636	PGC
2.99E-02	1.70E-03	5.30134287	AKR1C2
1.80E-02	7.04E-04	5.15052053	HOXA10
3.75E-03	4.44E-05	5.11498437	RAB3B
1.76E-03	1.13E-05	5.07691094	CDC25C
4.01E-04	7.94E-07	4.83813923	SSUH2
1.84E-02	7.29E-04	4.79576179	SPINK1
4.68E-04	1.08E-06	4.78251866	CENPA
5.68E-03	9.36E-05	4.78134111	PBK
5.84E-03	9.83E-05	4.76607224	SPC25
3.98E-03	5.03E-05	4.70331196	TTK
1.19E-02	3.55E-04	4.66610779	CPLX2
2.39E-03	1.96E-05	4.62447341	STC2
3.55E-03	4.05E-05	4.5410822	DEPDC1
2.06E-03	1.52E-05	4.53396281	CDKN3
2.59E-04	3.69E-07	4.5052854	SKA1
2.13E-03	1.60E-05	4.49428599	ANLN
4.51E-04	9.76E-07	4.41760584	LOC344887
2.73E-02	1.45E-03	4.40237197	ZIC5
4.62E-03	6.57E-05	4.39489287	AIM1L
1.43E-02	4.78E-04	4.3461763	IGF2BP1
2.04E-03	1.50E-05	4.34170103	FOXM1
2.58E-05	8.33E-09	4.31835999	IGSF3
3.65E-02	2.35E-03	4.30016963	SMPX
4.48E-02	3.30E-03	4.2879746	SLC2A5
4.59E-04	1.04E-06	4.28499547	GCNT3
1.19E-03	6.17E-06	4.27168604	MELK
1.55E-03	9.17E-06	4.26441063	TOP2A
4.72E-04	1.12E-06	4.24715887	RP11-57A1.1
1.79E-02	6.97E-04	4.2444354	AKR1B15
1.18E-02	3.48E-04	4.22331543	LDLRAD1
1.51E-02	5.25E-04	4.22308869	LUCAT1
2.07E-03	1.54E-05	4.21920261	KIF20A
8.02E-04	2.95E-06	4.13631646	NEIL3
2.39E-03	1.97E-05	4.0955448	KIF2C
3.13E-03	3.19E-05	4.0770116	KIF18A
4.24E-03	5.69E-05	4.07265793	SULT1C2
7.72E-03	1.62E-04	4.0695889	AP1M2
8.02E-05	4.50E-08	4.04570153	GPRIN1
1.05E-02	2.83E-04	4.03572311	LCN2
1.76E-02	6.76E-04	4.01037516	MGC50722
1.05E-03	4.78E-06	4.00524351	CCNB2
3.36E-03	3.65E-05	3.99319386	BUB1B
4.72E-03	6.81E-05	3.98493084	HOXA-AS2
1.62E-03	9.84E-06	3.9813648	DIAPH3
4.68E-03	6.71E-05	3.96568949	NEK2
1.63E-03	9.99E-06	3.96066813	UBE2C
9.53E-03	2.38E-04	3.93474586	XX-C2158C6.3
3.42E-02	2.12E-03	3.9184612	RP11-501C14.6
5.85E-03	9.90E-05	3.88829334	CDC45
1.96E-02	8.17E-04	3.88692219	SLC7A11
3.62E-03	4.19E-05	3.84147464	ERCC6L
1.11E-03	5.25E-06	3.82100426	VASH2
1.93E-04	2.04E-07	3.80713827	RBM24
4.72E-03	6.80E-05	3.79689607	PTTG1
4.25E-03	5.72E-05	3.78708057	CENPF
3.23E-03	3.37E-05	3.77796661	AUNIP
9.81E-04	4.23E-06	3.76235963	AURKB
4.23E-02	3.01E-03	3.69038411	ELFN2
2.23E-02	1.03E-03	3.6790797	CABYR
1.17E-02	3.45E-04	3.67665366	NUF2
3.19E-03	3.29E-05	3.67552413	RRM2
2.02E-02	8.67E-04	3.66108393	IGF2BP3
7.21E-03	1.44E-04	3.64011801	APLN
2.05E-02	8.87E-04	3.63158819	HOXD4
2.53E-02	1.27E-03	3.6227091	MMP12
5.04E-03	7.63E-05	3.61802529	PTTG3P
1.17E-03	5.98E-06	3.58135246	PVT1
1.93E-03	1.33E-05	3.57210043	OIP5
4.61E-03	6.52E-05	3.5714201	TRIM31
2.70E-03	2.46E-05	3.56892404	CDCA5
5.16E-03	7.99E-05	3.52986746	CCNA2
6.03E-03	1.04E-04	3.52382284	CDC6
1.32E-02	4.22E-04	3.51736543	SRSF12
9.24E-03	2.25E-04	3.51579824	CCNB1
8.10E-03	1.79E-04	3.48460303	ASPM
4.15E-03	5.37E-05	3.45454207	LINC01136
3.85E-03	4.72E-05	3.45268406	ECT2
3.97E-03	4.98E-05	3.44765121	RP11-96A15.1
5.76E-04	1.60E-06	3.43743426	CDCA8
2.67E-02	1.40E-03	3.42552176	ZIC2
6.48E-04	2.01E-06	3.41861787	HKDC1
8.02E-04	2.93E-06	3.4123001	PRC1
2.74E-03	2.56E-05	3.40485429	TRIM16
1.43E-04	1.30E-07	3.39805761	LOC254896
9.32E-04	3.85E-06	3.37137221	SQSTM1
2.63E-03	2.33E-05	3.37119739	GTSE1
5.04E-04	1.30E-06	3.36215036	PKMYT1
4.81E-02	3.70E-03	3.35754263	RP11-385J1.2
3.34E-02	2.04E-03	3.35582727	FLNC
3.98E-03	5.02E-05	3.34457403	KIF18B
6.49E-04	2.04E-06	3.33401424	CDC20
4.24E-03	5.67E-05	3.31841104	BIRC5
3.22E-02	1.91E-03	3.3092095	CTC-261N6.2
4.64E-03	6.59E-05	3.3050401	DUXAP8
3.16E-03	3.25E-05	3.30425271	TRIM16L
4.75E-03	6.93E-05	3.28874731	COL15A1
4.45E-02	3.25E-03	3.28775326	LINC01186
4.96E-02	3.89E-03	3.28217814	CDRT1
1.96E-02	8.15E-04	3.27926299	CDK1
3.51E-03	3.93E-05	3.27750736	NETO2
4.04E-02	2.79E-03	3.26909977	HAGLROS
9.06E-04	3.68E-06	3.26373779	CDH13
4.01E-02	2.74E-03	3.2634863	LHX3
2.29E-02	1.07E-03	3.25000446	TRIM54
1.15E-03	5.74E-06	3.24935039	HMMR-AS1
7.36E-03	1.50E-04	3.23354019	FAM111B
2.97E-02	1.67E-03	3.22985534	CAGE1
6.15E-04	1.82E-06	3.22571476	SPC24
7.66E-03	1.60E-04	3.22494419	LINC01296
2.38E-02	1.14E-03	3.21513223	SCGB2A1
1.86E-04	1.94E-07	3.21106984	CDCA3
6.56E-06	1.03E-09	3.19098061	PRDM12
1.56E-02	5.55E-04	3.18729084	HIST2H3C
6.59E-04	2.10E-06	3.18515287	B3GNT5
4.68E-04	1.08E-06	3.14394413	CAP2
8.05E-03	1.77E-04	3.14120904	POLQ
6.98E-03	1.35E-04	3.12701326	GNAZ
1.49E-02	5.15E-04	3.12237736	NCAPH
9.32E-03	2.30E-04	3.11952621	UBE2T
6.00E-03	1.04E-04	3.116925	HSF2BP
2.14E-02	9.56E-04	3.11656476	RP11-443B7.2
9.27E-03	2.27E-04	3.11127003	KIFC1
2.88E-02	1.60E-03	3.0904545	RP11-328N19.1
4.66E-04	1.06E-06	3.05659647	XK
1.65E-02	6.08E-04	3.05623514	KIF15
1.78E-03	1.16E-05	3.0341039	HJURP
1.36E-02	4.42E-04	3.0293683	HIST1H2AI
1.74E-02	6.65E-04	3.02936373	3-??
6.22E-03	1.11E-04	3.01793539	SGOL1
2.55E-04	3.49E-07	3.01698593	PRSS3
7.29E-03	1.47E-04	3.00654321	ASRGL1
2.59E-02	1.33E-03	3.00228154	PTP4A3
4.29E-03	5.79E-05	2.99774561	COMP
1.19E-02	3.53E-04	2.99635004	HIST1H2AG
4.09E-02	2.84E-03	2.9939144	UHRF1
9.79E-03	2.50E-04	2.99073043	MDK
9.70E-03	2.46E-04	2.99025076	PARPBP
4.05E-04	8.20E-07	2.978732	SQLE
2.62E-02	1.36E-03	2.97023576	TM4SF19
8.67E-03	2.03E-04	2.96830734	SKA3
9.90E-03	2.55E-04	2.96367349	CENPM
1.17E-02	3.42E-04	2.96155131	NPSR1-AS1
4.01E-02	2.74E-03	2.95479687	HIST1H2AL
4.61E-03	6.48E-05	2.95380249	NUSAP1
6.98E-03	1.35E-04	2.94867721	RP11-98G7.1
2.73E-02	1.45E-03	2.93543167	UGT2B11
1.71E-02	6.43E-04	2.92647929	CDCA2
5.04E-04	1.29E-06	2.92043649	CELSR3-AS1
1.30E-02	4.11E-04	2.91677917	RP11-465N4.4
1.24E-02	3.80E-04	2.91249003	CENPW
1.72E-02	6.46E-04	2.9057047	HIGD1B
5.85E-03	9.91E-05	2.90487926	THY1
5.45E-03	8.74E-05	2.90330981	AC145343.2
2.39E-02	1.15E-03	2.90170141	CCNE1
1.09E-08	9.05E-14	2.90106866	RP1-63M2.7
5.72E-03	9.48E-05	2.8891477	C2CD4A
1.08E-02	2.98E-04	2.88433446	MAPT
2.82E-02	1.53E-03	2.87277299	RP11-1055B8.9
1.83E-02	7.22E-04	2.87196179	RP11-466P24.6
5.91E-03	1.01E-04	2.86418046	KIF14
2.38E-02	1.15E-03	2.86034684	CLCNKB
9.00E-03	2.16E-04	2.85610724	MAD2L1
2.43E-02	1.19E-03	2.85458906	LOC148709
4.41E-03	6.06E-05	2.84977169	CKAP2L
1.01E-02	2.65E-04	2.84381427	FAM72D
4.70E-02	3.57E-03	2.84289667	CEP55
4.66E-03	6.64E-05	2.83721494	NDC80
3.68E-02	2.37E-03	2.8365096	DLX6-AS1
4.77E-02	3.65E-03	2.83533389	SFN
4.88E-02	3.80E-03	2.83406106	C1orf64
4.26E-03	5.73E-05	2.82983931	GJC1
7.16E-04	2.36E-06	2.82639646	GABRD
6.59E-03	1.22E-04	2.82484047	ZWINT
7.07E-03	1.39E-04	2.81733337	RP11-432J22.2
3.79E-03	4.53E-05	2.8124277	CENPE
2.56E-03	2.21E-05	2.81076579	PLK1
2.44E-03	2.03E-05	2.80965291	E2F8
2.06E-03	1.52E-05	2.80534817	ARHGAP11A
4.61E-03	6.49E-05	2.79836714	PSMC3IP
1.35E-02	4.37E-04	2.78589499	RAD54L
4.35E-03	5.90E-05	2.7780601	GPSM2
4.01E-04	7.95E-07	2.77505374	MTHFD1L
3.33E-02	2.03E-03	2.77481824	MSX1
7.61E-04	2.67E-06	2.75820663	FLVCR1
3.86E-02	2.57E-03	2.7561327	ACTG2
2.09E-02	9.17E-04	2.75187739	FOXN4
1.68E-02	6.24E-04	2.7344429	CHEK1
3.38E-03	3.68E-05	2.73311509	SHCBP1
7.97E-03	1.73E-04	2.73309101	PHLDA2
3.79E-03	4.52E-05	2.73038441	KIF23
2.18E-03	1.67E-05	2.72425511	MIR4435-2HG
4.77E-02	3.64E-03	2.72286103	AQP8
4.00E-03	5.07E-05	2.72187426	NEB
1.93E-03	1.34E-05	2.71378364	TRIP13
8.02E-03	1.76E-04	2.70449613	TNFRSF12A
4.68E-04	1.10E-06	2.70096199	CDKN2B-AS1
3.55E-03	4.04E-05	2.69917727	DAPK2
3.42E-03	3.77E-05	2.69905617	KIAA0101
1.92E-02	7.86E-04	2.6969179	GPR19
9.89E-03	2.54E-04	2.6957198	LL22NC03-N64E9.1
6.77E-04	2.19E-06	2.69001507	PLVAP
4.01E-02	2.74E-03	2.68970371	RP11-973F15.2
4.41E-02	3.21E-03	2.68605294	DEPDC1B
3.02E-02	1.73E-03	2.68325256	SLC5A11
3.04E-02	1.75E-03	2.68072223	LINC00673
3.86E-02	2.58E-03	2.68048371	ELOVL2-AS1
5.84E-03	9.82E-05	2.67921384	HIST1H3H
4.45E-02	3.25E-03	2.66842609	GNAL
3.04E-02	1.75E-03	2.66151706	FAM132B
9.95E-04	4.32E-06	2.65585717	PRSS2
7.35E-05	3.88E-08	2.65573957	SLC26A6
3.55E-03	4.03E-05	2.64755326	ORC6
3.33E-02	2.02E-03	2.60775766	LRRC69
1.56E-02	5.57E-04	2.6032796	MRAP2
1.74E-03	1.11E-05	2.59965899	LINC00152
2.30E-02	1.07E-03	2.59799991	RAD51AP1
1.93E-04	2.14E-07	2.58794157	CD34
1.68E-04	1.66E-07	2.58119343	SRXN1
3.36E-02	2.05E-03	2.57858573	CENPK
1.07E-02	2.90E-04	2.57304091	FERMT1
2.11E-03	1.57E-05	2.56790909	MIR4435-1HG
2.28E-03	1.80E-05	2.56729869	MESP2
2.74E-02	1.47E-03	2.56462077	MKI67
1.54E-02	5.42E-04	2.56415256	MMP11
3.09E-02	1.80E-03	2.55740834	MTFR2
5.31E-03	8.39E-05	2.55335426	LINC01607
2.07E-03	1.54E-05	2.53794114	PRKAA2
8.73E-03	2.06E-04	2.52941177	RP11-317L10.1
6.27E-03	1.12E-04	2.52915729	E2F7
1.29E-02	4.04E-04	2.52459313	COL9A1
3.52E-04	5.79E-07	2.52279399	KB-1732A1.1
6.11E-03	1.07E-04	2.5202049	GATSL2
4.07E-02	2.81E-03	2.4920866	LOC101929023
1.62E-02	5.90E-04	2.49023186	RP11-465N4.5
1.54E-02	5.45E-04	2.485478	GPSM1
1.93E-04	2.14E-07	2.48417097	LOC146880
3.88E-03	4.79E-05	2.48228641	SNX22
1.07E-02	2.91E-04	2.48205596	TPX2
1.54E-02	5.41E-04	2.4637206	TOB2P1
1.94E-02	8.05E-04	2.45678271	NPB
4.20E-02	2.97E-03	2.45132119	BAIAP2L2
2.77E-03	2.63E-05	2.44330711	TLX1
7.19E-03	1.43E-04	2.44244343	MCM2
1.05E-02	2.82E-04	2.44198586	IQGAP3
1.15E-02	3.35E-04	2.42659347	HMGA1
4.28E-02	3.05E-03	2.42583567	LYPD1
1.28E-03	6.77E-06	2.41801896	RFX8
3.80E-02	2.51E-03	2.41538874	FAM72A
3.43E-02	2.12E-03	2.41319977	CHAF1B
3.35E-03	3.63E-05	2.40998924	GPR158
8.00E-03	1.75E-04	2.40980439	MAP3K15
2.27E-04	2.91E-07	2.40464681	PRSS3P2
7.22E-03	1.44E-04	2.3850583	KCNN3
6.92E-03	1.33E-04	2.38317464	ARHGAP11B
4.40E-02	3.19E-03	2.3822458	RP11-25H12.1
6.25E-03	1.12E-04	2.38002311	RHPN1-AS1
1.43E-02	4.81E-04	2.37695079	NCAPG
2.84E-03	2.74E-05	2.37681519	C16orf59
7.03E-03	1.37E-04	2.37418906	RAD51
1.29E-03	6.87E-06	2.37374139	LOC388780
3.50E-02	2.19E-03	2.37353543	SNORD19
2.32E-03	1.87E-05	2.36920946	DNAJC6
1.51E-02	5.23E-04	2.35861999	HIST1H1B
7.19E-03	1.43E-04	2.34113549	PFN4
3.16E-02	1.86E-03	2.3322523	RP11-484N16.1
3.60E-02	2.29E-03	2.33112439	LYZL2
4.64E-02	3.50E-03	2.330425	HIST1H2AK
2.07E-02	9.03E-04	2.32762529	RECQL4
9.10E-05	6.09E-08	2.32377986	TKT
1.35E-03	7.40E-06	2.32359509	RDM1
3.43E-02	2.12E-03	2.31817014	HIST1H2AM
6.79E-03	1.29E-04	2.31466874	BUB1
2.14E-02	9.62E-04	2.31346804	MCM10
2.56E-02	1.30E-03	2.31307941	PTTG2
1.03E-02	2.73E-04	2.30284424	RP11-213H15.1
2.14E-04	2.64E-07	2.2955619	KB-1639H6.2
2.64E-02	1.38E-03	2.292761	RP11-560J1.2
3.55E-03	4.03E-05	2.28441677	CXorf36
2.64E-03	2.35E-05	2.28218939	GINS4
2.74E-03	2.56E-05	2.28069834	MTL5
6.02E-03	1.04E-04	2.27499181	HMMR
3.54E-02	2.23E-03	2.27361181	GAREML
3.36E-02	2.05E-03	2.26918396	LL22NC03-N14H11.1
7.02E-03	1.37E-04	2.25917813	DDX11-AS1
7.51E-03	1.55E-04	2.25826839	CTD-2123J17.2
4.91E-04	1.21E-06	2.2538822	RP1-228H13.5
4.40E-02	3.19E-03	2.25208556	IGF2BP2-AS1
1.20E-02	3.58E-04	2.23554916	ORC1
2.13E-02	9.54E-04	2.23330906	TUBB4A
4.16E-02	2.91E-03	2.23120509	RP11-143J24.1
1.04E-02	2.78E-04	2.22766011	DSCC1
5.83E-03	9.80E-05	2.22246544	RP11-334C17.6
1.66E-03	1.03E-05	2.22102586	TXNRD1
2.53E-02	1.28E-03	2.2171406	VCY1B
4.66E-03	6.66E-05	2.21700534	EZH2
1.94E-02	7.97E-04	2.21590556	PSRC1
3.55E-02	2.25E-03	2.20861316	FADS1
1.38E-02	4.53E-04	2.20628216	TM4SF1-AS1
3.01E-02	1.72E-03	2.1930565	DNAH12
1.20E-02	3.58E-04	2.19089867	SPON2
4.42E-02	3.22E-03	2.19083244	LINC00470
3.09E-02	1.80E-03	2.18996279	RP11-87C12.5
3.44E-03	3.82E-05	2.18946483	ST3GAL4-AS1
2.33E-02	1.10E-03	2.18221253	DHDH
1.52E-02	5.32E-04	2.17645089	CENPL
4.48E-02	3.30E-03	2.1735646	CPLX1
2.57E-02	1.32E-03	2.17353269	PI15
8.12E-03	1.80E-04	2.17012591	CELSR3
2.48E-03	2.10E-05	2.16549107	RP11-295G20.2
1.02E-03	4.58E-06	2.16496546	C10orf35
2.72E-02	1.44E-03	2.16347076	LOXL4
3.59E-02	2.28E-03	2.15644346	FAM213B
8.04E-03	1.77E-04	2.15582657	RGCC
3.64E-04	6.49E-07	2.15484886	KPNA2
2.40E-02	1.16E-03	2.15370596	RP6-65G23.3
3.58E-03	4.09E-05	2.14807624	BCAS4
1.78E-02	6.87E-04	2.14679569	ZNF385C
2.60E-02	1.34E-03	2.13025067	PLA2G1B
4.20E-02	2.96E-03	2.12031416	JAG2
7.44E-03	1.52E-04	2.11930386	DLEU2_6
6.26E-03	1.12E-04	2.11786757	ITGA6
1.32E-03	7.07E-06	2.10886503	PLEKHG6
2.64E-03	2.34E-05	2.10048726	FAM222A
1.40E-02	4.64E-04	2.09947833	PPP4R1-AS1
3.06E-03	3.07E-05	2.09480033	RP11-337C18.9
3.31E-03	3.56E-05	2.08644864	AKR1C3
2.59E-02	1.33E-03	2.083383	CD200
2.51E-02	1.26E-03	2.08274064	CKS2
3.81E-04	7.18E-07	2.08116691	MKLN1-AS
2.14E-04	2.64E-07	2.08045971	LOC286297
2.57E-02	1.31E-03	2.07869663	SGOL2
4.76E-04	1.15E-06	2.07543134	MESP1
4.33E-04	9.10E-07	2.07128663	TDRKH
1.21E-02	3.66E-04	2.06467557	UBE2S
6.14E-03	1.09E-04	2.06382893	MID1IP1
4.54E-02	3.37E-03	2.06201451	5-??
1.71E-02	6.40E-04	2.06041599	C5orf34
4.21E-03	5.59E-05	2.05885386	FAM83D
4.35E-03	5.90E-05	2.05535554	PDGFA
3.21E-02	1.91E-03	2.05529887	EML6
1.26E-02	3.93E-04	2.05487999	RP11-351D16.3
3.10E-04	4.72E-07	2.05114049	TRIM47
4.06E-03	5.19E-05	2.05036511	RP11-629N8.5
5.19E-03	8.06E-05	2.04974617	RP11-7O11.3
1.10E-02	3.09E-04	2.04900721	GPX2
5.53E-04	1.50E-06	2.04204033	TOMM40L
5.36E-03	8.52E-05	2.03707329	CDKN2A
7.50E-03	1.55E-04	2.03651543	RFC4
1.18E-02	3.47E-04	2.02629267	ATP6V1B1
5.58E-03	9.06E-05	2.02506424	DDX39A
4.36E-02	3.14E-03	2.02346614	CHML
3.72E-02	2.41E-03	2.02329746	RP11-629O1.2
2.88E-02	1.59E-03	2.02150516	IHH
2.34E-02	1.11E-03	2.01741774	LOC101929089
3.33E-02	2.03E-03	2.01322249	LOC100132111
3.08E-02	1.79E-03	2.01176786	CENPH
2.98E-03	2.96E-05	2.00977276	CCHCR1
3.84E-04	7.30E-07	2.00683856	FIGNL1
3.57E-02	2.26E-03	2.00181409	LINC01389
2.80E-02	1.52E-03	2.0004369	RP1-86C11.7
1.08E-02	2.99E-04	1.99563766	AURKA
3.40E-02	2.09E-03	1.99484686	RP1-140K8.5
2.63E-02	1.37E-03	1.99254296	GLP1R
3.67E-02	2.36E-03	1.98689267	GAL3ST1
3.40E-02	2.10E-03	1.98602016	AFAP1-AS1
1.32E-02	4.18E-04	1.98557827	AC009133.12
1.59E-02	5.72E-04	1.9848152	KIF4A
1.71E-02	6.43E-04	1.98365391	NEURL3
2.02E-02	8.57E-04	1.97786069	ERICH2
2.58E-02	1.32E-03	1.96988507	SGSM1
3.59E-04	6.27E-07	1.9677639	STX1A
1.01E-02	2.65E-04	1.96651236	WDR76
3.88E-03	4.78E-05	1.96641931	DRC1
2.64E-03	2.37E-05	1.96553354	FALEC
2.85E-02	1.57E-03	1.95796183	SNORA74A
2.31E-03	1.85E-05	1.95704427	CASQ1
2.10E-02	9.21E-04	1.95686811	ENAH
4.20E-03	5.50E-05	1.953561	GSTA4
2.57E-02	1.31E-03	1.95126623	LOC730101
7.94E-03	1.73E-04	1.949476	TK1
4.47E-02	3.28E-03	1.94895976	MTBP
2.67E-03	2.41E-05	1.94540664	EME1
6.54E-04	2.06E-06	1.94401829	TMEM106C
6.22E-04	1.86E-06	1.94349796	LOC100129461
1.59E-03	9.55E-06	1.94107523	RBFA
8.94E-03	2.14E-04	1.94053334	P4HA2-AS1
2.39E-02	1.15E-03	1.9358439	RP11-10N23.5
9.64E-04	4.10E-06	1.93481906	UNK
2.09E-02	9.13E-04	1.92500191	LINC00390
3.98E-03	5.03E-05	1.92214329	LOC100288570
3.78E-02	2.49E-03	1.92109319	MYLK-AS1
4.17E-02	2.93E-03	1.91932531	BLM
4.46E-02	3.27E-03	1.91696114	LAPTM4B
5.69E-03	9.39E-05	1.9125993	PRRG3
2.36E-03	1.93E-05	1.91156376	ANKRD33
2.19E-02	9.99E-04	1.9110781	RP11-421M1.8
4.90E-02	3.81E-03	1.90632556	PACSIN1
1.91E-02	7.76E-04	1.90386404	AP001625.5
3.91E-02	2.64E-03	1.90380543	HES6
1.99E-02	8.38E-04	1.90226619	OLFML2A
1.11E-02	3.10E-04	1.90091561	LINC00528
7.79E-03	1.66E-04	1.89530471	TUFT1
1.34E-02	4.34E-04	1.8913201	ELF3
9.00E-04	3.55E-06	1.88833473	LOC400684
3.20E-02	1.90E-03	1.88656819	RNF157
2.82E-02	1.54E-03	1.88221269	FBLIM1
2.70E-02	1.42E-03	1.87839066	NR6A1
2.85E-02	1.57E-03	1.87791803	SPDL1
7.38E-03	1.51E-04	1.87638481	LINC01510
7.18E-03	1.42E-04	1.87562963	FANCI
1.41E-02	4.69E-04	1.87299853	AURKAPS1
4.57E-03	6.40E-05	1.87138221	CSTB
4.84E-02	3.75E-03	1.87013766	RP3-393E18.2
1.31E-02	4.14E-04	1.86873743	MAP2
3.76E-03	4.45E-05	1.86436314	NME1
1.44E-03	8.23E-06	1.86027994	LOC101927604
4.99E-02	3.93E-03	1.85922939	LINC01344
4.24E-03	5.65E-05	1.85828817	U91328.19
6.17E-03	1.10E-04	1.85741836	ZSWIM5
2.74E-02	1.47E-03	1.85497996	MATN1
1.38E-03	7.64E-06	1.85307723	POC1A
1.08E-02	2.96E-04	1.85284363	TACC3
3.59E-02	2.28E-03	1.85259577	CTD-2349P21.11
2.74E-02	1.47E-03	1.8522672	DBF4
3.27E-02	1.96E-03	1.84904571	NDRG1
1.75E-02	6.71E-04	1.84775929	GMNN
2.71E-02	1.44E-03	1.84734	CLDN15
1.01E-02	2.64E-04	1.84721981	RP11-932O9.10
6.09E-03	1.07E-04	1.84693913	RNFT2
4.57E-03	6.40E-05	1.84472686	ARHGEF39
3.24E-03	3.38E-05	1.84411557	RP11-337C18.8
3.20E-03	3.31E-05	1.84293551	SLC16A1-AS1
1.15E-02	3.30E-04	1.83782096	RP4-545C24.1
4.87E-03	7.26E-05	1.83509859	KTN1-AS1
3.22E-03	3.34E-05	1.83065779	DUSP8
7.52E-03	1.56E-04	1.8300075	TP53I3
2.59E-04	3.68E-07	1.82971284	LINC01138
1.78E-02	6.86E-04	1.82867387	TMEM65
3.94E-02	2.68E-03	1.82784294	ASF1B
4.68E-03	6.69E-05	1.82491644	UCK2
1.37E-02	4.49E-04	1.82434236	IGSF21
4.90E-03	7.33E-05	1.82248901	CTB-178M22.2
1.91E-02	7.78E-04	1.82099707	DNAH14
1.75E-02	6.69E-04	1.82066829	RRS1
5.60E-03	9.14E-05	1.82013274	MSTO1
4.71E-02	3.58E-03	1.81955257	STMN1
2.30E-02	1.07E-03	1.81618689	PRR11
4.51E-02	3.33E-03	1.81571743	IER5L
2.15E-03	1.62E-05	1.81535159	LINC00511
1.56E-02	5.54E-04	1.81520823	LOC102467147
9.28E-03	2.28E-04	1.81371593	DCAF13
2.02E-02	8.67E-04	1.81198699	KB-1507C5.2
2.15E-04	2.69E-07	1.80972589	HDAC11
1.71E-04	1.71E-07	1.80814647	HRAS
5.89E-03	1.00E-04	1.80612994	RP11-90P13.1
1.34E-04	1.18E-07	1.80093669	NECAB3
4.95E-03	7.44E-05	1.79472644	GPATCH4
2.46E-03	2.08E-05	1.79343921	TMEM98
1.72E-02	6.49E-04	1.79208851	CASC9
1.23E-02	3.76E-04	1.78882427	KCNJ11
1.82E-02	7.15E-04	1.78795379	SERPINI1
1.38E-02	4.56E-04	1.78625811	FCGBP
5.66E-03	9.27E-05	1.78577793	CDIPT-AS1
3.01E-02	1.72E-03	1.78207439	LOC389332
3.99E-03	5.06E-05	1.78018301	FLJ21408
8.52E-03	1.95E-04	1.77744257	DCAF13P3
3.10E-03	3.14E-05	1.77542329	ANXA2P3
7.38E-03	1.51E-04	1.77465136	LINC01440
2.84E-03	2.73E-05	1.7737618	SFTA1P
4.58E-03	6.42E-05	1.77232716	TROAP
1.69E-03	1.06E-05	1.77168793	VPS13B
7.86E-03	1.69E-04	1.77084594	SRM
1.25E-02	3.84E-04	1.76852701	RP11-38L15.3
3.10E-03	3.14E-05	1.7681965	ANXA2
9.02E-03	2.17E-04	1.76777347	SCAMP3
5.81E-04	1.61E-06	1.7675915	HN1
2.96E-02	1.66E-03	1.76303349	RP11-550I24.2
4.61E-02	3.45E-03	1.76260307	GINS2
6.60E-04	2.11E-06	1.76032326	TAL2
5.56E-04	1.53E-06	1.75953126	CD3EAP
2.48E-02	1.23E-03	1.75735136	HOTTIP
2.73E-02	1.45E-03	1.75673037	AL450992.2
9.89E-03	2.54E-04	1.75533051	MIR3144
2.63E-03	2.33E-05	1.75246371	PIR
1.10E-02	3.07E-04	1.75221844	ZHX1-C8orf76
3.32E-02	2.02E-03	1.75087944	CTD-2587H24.10
1.15E-02	3.34E-04	1.74778141	GDAP1
5.82E-03	9.78E-05	1.74753556	HIST1H4I
2.03E-02	8.72E-04	1.7462596	RUSC1-AS1
1.59E-03	9.54E-06	1.74525651	WDR4
4.07E-03	5.23E-05	1.74488821	STXBP6
6.70E-03	1.26E-04	1.74437546	RP3-337O18.9
4.63E-02	3.47E-03	1.74413487	RP11-89H19.2
3.62E-03	4.19E-05	1.73725593	ANXA2P2
4.98E-02	3.93E-03	1.73712021	MYO1A
3.25E-02	1.94E-03	1.73678903	CLDN7
3.27E-03	3.43E-05	1.73641514	ANXA2P1
4.54E-03	6.31E-05	1.73298554	LOC728743
4.99E-03	7.51E-05	1.73205301	E2F3
4.20E-03	5.52E-05	1.73204071	RAP1GAP
2.01E-02	8.53E-04	1.72771614	TYMS
4.81E-02	3.71E-03	1.72606701	RP11-165F24.3
1.90E-03	1.29E-05	1.72593129	DNAAF5
3.41E-02	2.11E-03	1.72435997	FAM83C-AS1
6.13E-03	1.08E-04	1.72338543	FKBP11
3.96E-02	2.70E-03	1.72032704	SULT2B1
2.32E-03	1.89E-05	1.71797929	FEN1
3.18E-02	1.88E-03	1.71715293	CCDC110
5.46E-03	8.78E-05	1.71491151	TCF15
2.24E-02	1.03E-03	1.71244939	LINC01484
2.55E-02	1.30E-03	1.711999	RP11-230B22.1
1.08E-02	2.98E-04	1.71058421	TRMT6
3.40E-02	2.10E-03	1.70960653	BIK
3.34E-02	2.03E-03	1.70879171	TMEFF1
1.72E-02	6.52E-04	1.7085278	CKAP2
4.35E-02	3.13E-03	1.70182546	AC098820.3
4.37E-03	5.97E-05	1.69960916	PKN3
9.58E-03	2.41E-04	1.6990969	CTC-459F4.3
5.14E-03	7.90E-05	1.69828519	RRAGD
1.36E-02	4.42E-04	1.6963742	RP11-92C4.3
1.41E-02	4.70E-04	1.69418443	MMS22L
1.90E-02	7.72E-04	1.69336354	ZNF718
4.88E-03	7.27E-05	1.69251366	HMP19
3.85E-03	4.71E-05	1.69147016	SEMA5B
3.35E-03	3.61E-05	1.69132497	TSACC
1.12E-03	5.48E-06	1.68893043	TLCD1
4.70E-02	3.56E-03	1.68541807	PLK4
2.36E-02	1.13E-03	1.67804661	RP11-803D5.4
1.09E-02	3.04E-04	1.67794323	PMFBP1
4.80E-02	3.68E-03	1.67757001	IBSP
2.27E-03	1.80E-05	1.67589859	NSMCE2
1.60E-02	5.80E-04	1.67563146	RP11-491F9.1
6.77E-03	1.29E-04	1.67406321	PCDH17
3.68E-02	2.38E-03	1.67283353	CTC-525D6.5
1.87E-02	7.52E-04	1.66536816	USP3-AS1
7.78E-03	1.65E-04	1.66420974	RP11-33B1.4
3.90E-02	2.62E-03	1.6638596	DDIAS
2.96E-02	1.67E-03	1.66298247	PDSS1
2.54E-02	1.28E-03	1.66283079	PDE4C
4.70E-03	6.77E-05	1.66249096	GLS
7.32E-03	1.48E-04	1.66154279	C18orf65
4.01E-04	8.06E-07	1.66113893	TBCE
1.15E-02	3.32E-04	1.66059533	CCDC13-AS1
1.94E-02	8.06E-04	1.66010464	MCM4
2.52E-02	1.26E-03	1.65595691	LINC01119
2.58E-02	1.32E-03	1.65568321	TOX3
4.02E-02	2.77E-03	1.65437983	C1QTNF1-AS1
1.64E-02	6.03E-04	1.65001006	RP11-92K15.3
3.98E-03	5.03E-05	1.64676236	C17orf82
3.46E-02	2.16E-03	1.64573294	ENPP7P13
2.89E-03	2.83E-05	1.64497599	DCSTAMP
1.71E-02	6.44E-04	1.64491754	RP11-498C9.4
2.56E-03	2.21E-05	1.64476121	PSPH
3.02E-02	1.74E-03	1.64365901	RP11-227D13.4
1.43E-02	4.78E-04	1.6420799	CIDEC
5.50E-03	8.88E-05	1.64028997	ZNF367
9.97E-04	4.34E-06	1.63807561	AMIGO3
4.77E-02	3.64E-03	1.63690014	EMC3-AS1
3.24E-03	3.38E-05	1.63676011	AC091729.9
4.61E-03	6.48E-05	1.63659227	ONECUT2
2.58E-02	1.32E-03	1.63380177	RP11-445P17.8
5.95E-03	1.02E-04	1.63376844	EXD3
3.00E-02	1.71E-03	1.62909136	TRIM59
5.30E-03	8.36E-05	1.62617721	ME1
3.62E-03	4.18E-05	1.622348	SLC25A33
2.05E-02	8.86E-04	1.62129019	DAGLA
2.42E-02	1.17E-03	1.61988287	AC018685.2
1.70E-02	6.35E-04	1.61775839	PP7080
4.29E-02	3.06E-03	1.61691897	RP11-114O18.1
2.46E-02	1.21E-03	1.61405821	DPH3P1
4.15E-02	2.91E-03	1.61067574	LARP6
3.39E-03	3.73E-05	1.60859333	SLC41A1
3.95E-02	2.69E-03	1.60385664	HLTF-AS1
1.85E-02	7.41E-04	1.60022139	SMG5
1.21E-02	3.63E-04	1.59759751	ZDHHC13
1.12E-02	3.19E-04	1.59748883	RP11-4O1.2
2.89E-02	1.60E-03	1.59326843	HIST2H4A
1.72E-02	6.52E-04	1.59324653	PPAT
7.90E-03	1.71E-04	1.59272086	RP11-627K11.6
7.95E-03	1.73E-04	1.59174866	SBF2-AS1
3.18E-02	1.88E-03	1.59150487	TTC22
3.86E-02	2.58E-03	1.5912123	LOC100147773
2.11E-02	9.27E-04	1.58743481	NUAK2
7.01E-03	1.37E-04	1.58585441	FLVCR1-AS1
9.44E-03	2.34E-04	1.58555557	HABP4
2.66E-02	1.40E-03	1.58493436	RACGAP1P
1.44E-02	4.82E-04	1.58225511	MSH5
4.33E-02	3.11E-03	1.58105036	LOC389641
3.68E-02	2.37E-03	1.57903507	RP11-196G18.24
1.69E-02	6.33E-04	1.57854916	KLC2
6.32E-03	1.14E-04	1.57852413	STIL
1.06E-02	2.85E-04	1.57753701	HGH1
8.20E-03	1.83E-04	1.57678674	GAPDHS
1.03E-02	2.71E-04	1.57272484	DTYMK
4.67E-02	3.53E-03	1.57123417	VWA1
7.74E-03	1.63E-04	1.56984439	NDUFB2-AS1
3.61E-03	4.15E-05	1.56923047	POLR2I
2.74E-03	2.56E-05	1.56902936	NPLOC4
9.83E-03	2.51E-04	1.56833051	CEP72
2.00E-02	8.43E-04	1.56713849	CSE1L-AS1
1.95E-03	1.35E-05	1.56653154	TARBP1
9.50E-03	2.37E-04	1.56633871	KIAA1522
2.12E-02	9.41E-04	1.56603693	LHX4
2.50E-02	1.25E-03	1.56568691	CTB-3M24.2
2.32E-02	1.10E-03	1.56440213	CTPS1
1.06E-02	2.88E-04	1.56236193	NEU1
2.56E-02	1.30E-03	1.56188781	TATDN1
3.80E-02	2.51E-03	1.56177264	SPSB1
1.09E-02	3.01E-04	1.5616009	RP11-263K19.6
3.71E-03	4.37E-05	1.56156519	RP11-10N23.4
7.65E-03	1.60E-04	1.56089519	TP53BP2
2.32E-03	1.89E-05	1.56063626	AP4M1
2.56E-03	2.20E-05	1.55466843	TMEM165
3.39E-02	2.08E-03	1.55452621	ST14
1.13E-02	3.21E-04	1.55372804	TCTEX1D2
3.14E-02	1.85E-03	1.55309259	AP1S3
1.16E-02	3.39E-04	1.55286074	RP11-520H14.7
1.14E-02	3.27E-04	1.55280949	AK1
1.72E-02	6.47E-04	1.5515039	C11orf80
4.71E-02	3.57E-03	1.55067424	RAP2A
2.30E-03	1.84E-05	1.5499083	TONSL
4.39E-02	3.18E-03	1.54976114	CMSS1
2.67E-02	1.40E-03	1.54820221	CTD-2286N8.2
5.20E-03	8.12E-05	1.54747801	KIAA1324
4.10E-02	2.85E-03	1.54472643	KIF24
8.09E-03	1.79E-04	1.54255459	ERI3-IT1
1.18E-02	3.49E-04	1.54215157	H2AFX
3.67E-02	2.36E-03	1.54099139	TNFRSF25
1.16E-03	5.87E-06	1.53954671	DAP3
1.20E-02	3.57E-04	1.5390346	RP13-638C3.4
4.70E-03	6.75E-05	1.53689606	UBE2Q2L
7.84E-03	1.68E-04	1.53466734	KIAA1462
2.59E-02	1.34E-03	1.53384817	SPA17
3.93E-02	2.66E-03	1.53211976	RP11-330H6.6
4.88E-03	7.27E-05	1.52961843	PSMD4
5.20E-03	8.13E-05	1.52855336	TAGLN2
3.49E-02	2.18E-03	1.52773804	RBL1
2.48E-02	1.23E-03	1.52749426	CTD-2105E13.16
1.48E-02	5.08E-04	1.52668464	S100A10
4.71E-02	3.58E-03	1.52635596	AP000569.9
3.51E-03	3.93E-05	1.52417049	RFC3
2.94E-02	1.65E-03	1.52330809	RP4-616B8.5
5.91E-03	1.01E-04	1.52250786	C8orf76
4.11E-03	5.30E-05	1.52189339	LOC100288181
1.35E-03	7.37E-06	1.52167554	AACS
1.04E-02	2.77E-04	1.52150006	BACH1
3.66E-02	2.36E-03	1.5210853	FRMPD3-AS1
4.08E-03	5.25E-05	1.51915736	CDKN2B
2.32E-02	1.10E-03	1.51830609	OR2A1-AS1
2.13E-02	9.53E-04	1.51750744	TNFSF18
9.47E-04	3.99E-06	1.51559884	ERCC2
4.02E-04	8.11E-07	1.51380106	TMEM97
4.19E-02	2.95E-03	1.51316927	OR5T1
7.18E-03	1.42E-04	1.512626	TUBG1
3.37E-02	2.07E-03	1.51206691	ANO2
2.48E-02	1.23E-03	1.50994651	RASGRF2
1.54E-02	5.44E-04	1.50955679	CTSA
1.40E-02	4.65E-04	1.50854506	AOX2P
3.26E-02	1.95E-03	1.50802321	RAB6B
2.65E-02	1.38E-03	1.50754113	LOC101927691
5.33E-03	8.44E-05	1.50726357	DLAT
4.38E-02	3.17E-03	1.5072134	KCNMB3
2.14E-03	1.60E-05	1.5061204	RP11-98D18.9
5.20E-03	8.08E-05	1.506057	TPRN
3.13E-02	1.84E-03	1.50598893	RP11-278L15.2
4.65E-03	6.62E-05	1.50572719	RP11-98D18.16
6.31E-03	1.14E-04	1.5022165	SPSB2
3.33E-03	3.59E-05	1.50183643	MANF
1.98E-02	8.30E-04	1.49878884	RP11-432J24.5
2.40E-03	1.98E-05	1.49690586	C7orf50
2.18E-02	9.89E-04	1.49555351	CTC-360P9.5
6.29E-03	1.13E-04	1.49537407	SLC35E4
3.54E-02	2.23E-03	1.49235861	RP11-18H7.1
9.93E-05	6.98E-08	1.49097499	GTF2IRD1
9.56E-03	2.39E-04	1.4908879	BAK1
4.77E-02	3.65E-03	1.49088236	FAM189B
1.36E-02	4.46E-04	1.48990829	LINC01232
4.72E-03	6.85E-05	1.48926719	SARS
2.09E-02	9.17E-04	1.48831853	RP11-31H5.3
4.11E-02	2.86E-03	1.48787549	MURC
1.73E-02	6.60E-04	1.48714856	RP11-336K24.12
1.07E-02	2.94E-04	1.48568997	RP11-5O17.1
3.71E-02	2.41E-03	1.48497756	DUSP13
1.85E-02	7.36E-04	1.48366757	RP11-383H13.1
3.44E-02	2.14E-03	1.48299716	BARD1
6.73E-03	1.27E-04	1.482692	LOC100507334
3.14E-02	1.85E-03	1.48226557	NMB
2.36E-02	1.13E-03	1.48107833	RP5-1136G13.2
3.59E-03	4.12E-05	1.47891723	TMEM171
2.69E-02	1.42E-03	1.478444	FDPSP2
1.79E-02	6.95E-04	1.47728179	HSPB1
2.74E-02	1.47E-03	1.47694876	STX18-AS1
3.50E-03	3.90E-05	1.476628	CCT6A
8.37E-03	1.90E-04	1.47543473	C21orf58
3.89E-03	4.80E-05	1.47224477	SUCO
3.00E-02	1.71E-03	1.46917669	TMEM132A
5.12E-03	7.86E-05	1.46823021	PODXL
4.64E-02	3.50E-03	1.46816497	RP11-336A10.5
9.52E-03	2.38E-04	1.46797986	LINC01132
1.73E-02	6.56E-04	1.46652253	IRAK2
1.06E-02	2.86E-04	1.46387516	INTS8
1.27E-02	3.96E-04	1.46376001	CYB561A3
4.95E-02	3.88E-03	1.463754	CCDC34
3.60E-04	6.37E-07	1.46014619	RPL13P5
3.73E-02	2.43E-03	1.45954861	TMEM233
4.03E-02	2.77E-03	1.45833689	PAK6
1.02E-02	2.69E-04	1.45734064	STRA13
3.39E-02	2.09E-03	1.45664376	LOC101929584
7.02E-03	1.37E-04	1.45555367	N4BP3
8.23E-03	1.85E-04	1.45478811	RP11-775D22.3
2.25E-02	1.04E-03	1.45456589	KNTC1
4.41E-02	3.21E-03	1.45237351	CELF5
1.20E-02	3.61E-04	1.45184604	ELL3
1.93E-04	2.08E-07	1.45059821	TMEM70
3.42E-03	3.76E-05	1.45056763	TMEM201
7.85E-03	1.68E-04	1.45020507	CEP131
7.71E-03	1.62E-04	1.448985	MSH2
3.89E-02	2.62E-03	1.44715733	LOC646268
3.29E-02	1.98E-03	1.44635916	PCAT6
1.45E-02	4.90E-04	1.44607926	RP11-799M12.2
1.29E-02	4.06E-04	1.4452767	CCNF
1.08E-02	2.95E-04	1.44376104	CTC-351M12.1
4.19E-02	2.95E-03	1.44314033	FBXL19-AS1
2.16E-02	9.70E-04	1.44154241	RP11-387H17.6
8.73E-03	2.06E-04	1.43895546	HAGLR
2.62E-02	1.36E-03	1.43784131	ZNF529
1.76E-02	6.76E-04	1.43622793	FDPS
1.00E-02	2.59E-04	1.43545696	OTUB2
4.34E-03	5.88E-05	1.43355819	TRIM45
4.76E-02	3.63E-03	1.43354324	ACTG1P17
2.60E-03	2.27E-05	1.43325686	ENOX2
3.46E-02	2.16E-03	1.42984779	NRAV
3.98E-03	5.01E-05	1.42970169	LOC100506100
2.64E-02	1.38E-03	1.42967637	SCN4A
2.82E-02	1.54E-03	1.42815203	RPSAP52
1.07E-02	2.93E-04	1.42806067	NUDT17
3.21E-02	1.91E-03	1.4238548	RP11-552E20.4
7.53E-03	1.56E-04	1.42329669	DNMT3B
3.01E-02	1.72E-03	1.4226357	RP5-1125A11.6
1.67E-02	6.18E-04	1.42133471	C19orf48
2.03E-03	1.48E-05	1.42028291	ZNF28
4.82E-02	3.72E-03	1.41846973	VSX1
5.32E-04	1.40E-06	1.41460737	ZNF544
2.28E-03	1.81E-05	1.41353764	POLR2K
4.92E-02	3.85E-03	1.41250344	RP4-585I14.3
1.64E-02	6.03E-04	1.41095186	PDCD2L
4.21E-02	2.98E-03	1.40996886	RP11-395N3.2
2.81E-03	2.69E-05	1.40730599	RP11-347J14.7
1.18E-02	3.46E-04	1.40688949	RP11-452F19.3
4.63E-02	3.48E-03	1.40671967	HILPDA
1.06E-02	2.84E-04	1.40630314	BOLA3
3.95E-03	4.92E-05	1.405354	CCT6P3
4.17E-03	5.45E-05	1.4035475	OTUD6B
8.80E-04	3.43E-06	1.40277536	SAC3D1
4.44E-02	3.24E-03	1.40169941	RP11-448A19.1
1.85E-02	7.33E-04	1.400872	ARHGEF16
1.53E-02	5.35E-04	1.39985264	MCAM
6.11E-03	1.07E-04	1.39834271	CCT6P1
1.37E-03	7.54E-06	1.39611861	SRRM2-AS1
2.12E-02	9.37E-04	1.39595267	MMP16
5.05E-03	7.67E-05	1.39535374	WDR62
3.05E-04	4.48E-07	1.39505944	BANF1
1.36E-02	4.43E-04	1.3941867	CHFR
1.03E-02	2.73E-04	1.39312219	RP11-818F20.5
6.13E-03	1.08E-04	1.3928728	XPO5
1.93E-03	1.33E-05	1.39257257	DHX57
3.21E-02	1.91E-03	1.39197857	SF3B4
4.04E-02	2.79E-03	1.39176457	HMGA1P4
4.21E-03	5.54E-05	1.39143793	LAMC1
2.38E-02	1.14E-03	1.39010766	PRPF40B
2.74E-02	1.46E-03	1.39007089	AGO2
2.75E-02	1.48E-03	1.3898075	WDR12
2.50E-02	1.24E-03	1.38968016	TRIM68
5.56E-04	1.53E-06	1.38941121	NOP2
3.18E-03	3.28E-05	1.38889436	MCM3AP
2.50E-03	2.12E-05	1.3881046	FLAD1
2.57E-02	1.31E-03	1.38761657	SLC52A2
2.30E-02	1.07E-03	1.38659864	ATP6V1C1
1.29E-03	6.81E-06	1.38562864	AIFM2
4.20E-02	2.96E-03	1.38543474	LOC101926911
1.01E-02	2.64E-04	1.38495841	TSPAN33
1.80E-03	1.19E-05	1.38466671	TXN
7.18E-03	1.42E-04	1.38379711	TPM2
4.25E-03	5.72E-05	1.38322929	SLC25A19
1.73E-03	1.10E-05	1.38269973	MED27
7.45E-03	1.53E-04	1.38157413	KL
9.53E-03	2.38E-04	1.38034123	PPOX
1.19E-02	3.54E-04	1.37922631	LOC100505666
1.57E-02	5.62E-04	1.3789371	PPIL1
2.85E-03	2.77E-05	1.37886301	NAT9
6.73E-04	2.17E-06	1.37618704	SLC25A43
3.31E-03	3.54E-05	1.37583866	RP11-357K6.1
1.52E-02	5.32E-04	1.37384964	PDGFB
1.55E-02	5.50E-04	1.37239104	FTH1P3
1.49E-02	5.11E-04	1.37098784	CTD-2006C1.2
4.80E-02	3.69E-03	1.37047453	FANCB
2.85E-02	1.57E-03	1.36829116	ATP6V0E2-AS1
2.77E-02	1.50E-03	1.36759233	SNHG16
2.76E-02	1.48E-03	1.36738863	TTC39A-AS1
4.57E-03	6.39E-05	1.36664034	GUSBP11
3.97E-02	2.70E-03	1.36406446	RP11-485G7.5
1.35E-02	4.38E-04	1.36278051	FHIT
4.03E-02	2.77E-03	1.36269767	HSF1
3.77E-02	2.47E-03	1.36163334	DEGS1
3.80E-02	2.51E-03	1.36128574	RP11-350J20.5
4.17E-02	2.93E-03	1.36125434	LOC100129917
3.24E-02	1.94E-03	1.36112729	SERF1B
3.35E-02	2.05E-03	1.35918279	LAGE3
9.50E-03	2.37E-04	1.35762523	CTBP1-AS
5.69E-03	9.40E-05	1.35738731	SPATS2
1.06E-02	2.83E-04	1.35540914	LINC01116
2.56E-03	2.21E-05	1.35524646	PSME3
4.52E-02	3.34E-03	1.353629	COA6
2.39E-02	1.15E-03	1.35216729	PRKAR2A-AS1
1.34E-02	4.30E-04	1.35207814	PPARG
4.17E-02	2.94E-03	1.35161221	PLOD3
8.92E-03	2.13E-04	1.35050083	RNF144A
2.89E-02	1.61E-03	1.34894684	LOC101929705
2.70E-03	2.47E-05	1.34863207	TES
2.74E-02	1.46E-03	1.34857627	COLCA1
7.35E-03	1.49E-04	1.34756741	ZNF282
1.95E-03	1.36E-05	1.34741036	EDARADD
2.77E-02	1.49E-03	1.34677634	LSM4
3.52E-02	2.22E-03	1.34606091	PSMD9
4.87E-03	7.25E-05	1.34574763	LINC00266-1
1.92E-02	7.85E-04	1.34539076	PIK3CD-AS2
4.47E-02	3.28E-03	1.34409643	GOLGA2P10
9.71E-03	2.47E-04	1.34380586	BAG2
9.90E-03	2.55E-04	1.34332314	MCM7
1.48E-03	8.49E-06	1.34276121	LRP11
1.53E-02	5.37E-04	1.34274014	AC007405.4
3.02E-02	1.74E-03	1.3411433	RP1-191J18.66
1.14E-02	3.24E-04	1.34041391	DLL4
2.32E-02	1.09E-03	1.33973784	PLCE1
9.47E-03	2.36E-04	1.33613879	RP11-229P13.25
6.01E-03	1.04E-04	1.33546997	CRSP8P
3.06E-02	1.77E-03	1.33519261	RP11-319E16.2
4.71E-02	3.58E-03	1.33476114	SNRPB
2.32E-02	1.09E-03	1.33471281	RP11-542K23.7
3.97E-03	4.99E-05	1.33194786	IRAK1
6.61E-03	1.23E-04	1.33168153	CLVS1
4.76E-03	6.96E-05	1.33092356	CEP68
2.66E-02	1.39E-03	1.33070646	FAIM
4.26E-02	3.03E-03	1.32731014	NUDT1
3.43E-02	2.12E-03	1.32531194	RP11-285M22.1
1.66E-03	1.03E-05	1.32479636	PRMT3
1.09E-02	3.02E-04	1.324736	MRPS17
1.98E-02	8.29E-04	1.3235427	PRSS1
3.87E-02	2.59E-03	1.32328044	ZNF529-AS1
4.25E-02	3.02E-03	1.32267844	RASSF3
2.30E-03	1.84E-05	1.32123166	CCDC107
8.95E-04	3.52E-06	1.32051393	MTFP1
6.61E-03	1.23E-04	1.32013959	TIPIN
3.37E-02	2.06E-03	1.32013	GATS
4.98E-02	3.93E-03	1.31980311	ZYX
8.73E-03	2.06E-04	1.31744757	MCM8
4.77E-03	7.00E-05	1.31530494	TOMM40
2.06E-02	8.96E-04	1.31387514	TUBA1C
1.18E-02	3.49E-04	1.31264493	TMEM164
2.25E-02	1.04E-03	1.31209889	RP11-269F19.2
3.08E-02	1.79E-03	1.31161841	CTC-338M12.4
1.66E-02	6.13E-04	1.31111079	SDF2L1
2.60E-02	1.34E-03	1.30956714	GNB1L
1.89E-02	7.64E-04	1.30933797	RP11-295D4.1
2.13E-03	1.60E-05	1.30906583	LINC01270
4.58E-02	3.41E-03	1.30793474	TBC1D31
3.71E-02	2.41E-03	1.30775026	WSCD2
6.35E-04	1.92E-06	1.30761241	NOL6
2.47E-02	1.22E-03	1.30753166	EXOC3-AS1
3.49E-02	2.19E-03	1.30738961	FAM78B
3.60E-02	2.29E-03	1.30714733	TM4SF19-AS1
6.36E-03	1.16E-04	1.30672101	RSPH14
2.59E-02	1.33E-03	1.30472557	NINJ2
6.02E-03	1.04E-04	1.30311604	RP11-16C1.1
1.85E-02	7.35E-04	1.30294086	RP4-547N15.3
1.28E-03	6.68E-06	1.30254857	DPH2
1.31E-02	4.14E-04	1.30033629	BOLA2
3.86E-02	2.58E-03	1.29801729	AL451010.1
1.24E-02	3.82E-04	1.29486729	MAD2L2
2.02E-02	8.65E-04	1.29406729	DLG5
3.88E-03	4.79E-05	1.29227471	RGS5
1.57E-02	5.64E-04	1.29209421	BYSL
4.26E-02	3.04E-03	1.29206714	GNL3
4.46E-02	3.26E-03	1.29152736	CNBD2
2.16E-03	1.63E-05	1.29110636	NAA20
1.78E-02	6.85E-04	1.29082597	RP11-944C7.1
2.55E-04	3.52E-07	1.29048729	CDK5R1
4.26E-02	3.04E-03	1.29033074	AC007228.5
1.10E-02	3.09E-04	1.28848101	RHNO1
4.68E-04	1.10E-06	1.28794221	DVL3
3.02E-02	1.72E-03	1.28760364	NENF
2.53E-02	1.28E-03	1.28694617	SNORD1A
2.54E-02	1.28E-03	1.28628257	RP11-803D5.1
1.75E-03	1.12E-05	1.28487803	CDKN2AIPNL
4.72E-02	3.59E-03	1.28467641	MDH2
1.41E-02	4.67E-04	1.28450921	HYOU1
1.96E-02	8.15E-04	1.28375793	MRAS
2.73E-02	1.45E-03	1.2822623	RP11-574K11.5
7.29E-04	2.42E-06	1.28171114	FOXK2
4.63E-02	3.48E-03	1.28126261	RP11-395E19.6
2.83E-02	1.55E-03	1.28119064	RNF187
6.50E-03	1.19E-04	1.28111134	RP11-169F17.1
2.73E-03	2.52E-05	1.28082357	NARF
3.01E-03	3.01E-05	1.27757034	GYG1
2.06E-02	8.97E-04	1.27627561	RP11-118M9.3
1.16E-02	3.40E-04	1.27563089	TCFL5
2.49E-03	2.11E-05	1.27540301	PUS7
1.46E-02	4.98E-04	1.27509466	RP3-510D11.2
1.60E-02	5.76E-04	1.2749746	RP11-298D21.1
4.48E-02	3.30E-03	1.27352993	CCDC167
3.50E-04	5.72E-07	1.27291743	TMBIM1
1.17E-02	3.46E-04	1.27185281	RP11-63N8.3
4.44E-03	6.13E-05	1.27172674	FUBP1
9.88E-03	2.53E-04	1.27008069	GRAMD1A
6.67E-03	1.25E-04	1.26992543	RP11-110I1.6
4.16E-02	2.92E-03	1.26885927	PABPC3
2.59E-02	1.33E-03	1.2677854	RP11-531H8.1
4.67E-02	3.54E-03	1.26689581	LL09NC01-139C3.1
2.20E-03	1.70E-05	1.26614381	FAM50A
4.74E-02	3.60E-03	1.2649505	DDRGK1
1.52E-02	5.32E-04	1.26420729	BOLA2B
3.51E-02	2.21E-03	1.2626443	ANKRD1
1.49E-02	5.12E-04	1.2624353	LINC00634
1.15E-02	3.35E-04	1.25931214	SSR2
1.59E-02	5.72E-04	1.25913281	RAB40B
2.03E-02	8.71E-04	1.25796844	DFNB31
6.08E-03	1.06E-04	1.25545371	TYMSOS
1.45E-03	8.32E-06	1.2537319	UNKL
9.03E-03	2.17E-04	1.25362521	ZNF607
7.28E-03	1.46E-04	1.25314336	RTCA
3.39E-02	2.09E-03	1.2529557	MUM1
5.69E-03	9.39E-05	1.2499001	SNHG20
4.81E-02	3.71E-03	1.24968177	TPTE2P1
6.60E-03	1.22E-04	1.24771611	LOC100507391
2.19E-02	9.98E-04	1.24764234	RP11-196I18.4
9.61E-03	2.42E-04	1.246243	RAB10
2.72E-02	1.44E-03	1.24591421	COL4A1
1.58E-02	5.65E-04	1.24550271	PSMD14
1.47E-02	5.04E-04	1.24478047	RP11-324I22.4
4.63E-03	6.58E-05	1.24468716	VARS
3.31E-02	2.01E-03	1.24445601	LINC01301
1.06E-02	2.84E-04	1.24416601	MAPKAPK2
2.04E-02	8.79E-04	1.24328601	FBXL22
2.44E-03	2.04E-05	1.24176104	LINC00160
1.93E-02	7.96E-04	1.24158793	AC010504.2
1.38E-02	4.53E-04	1.24157029	NEDD4L
4.09E-02	2.84E-03	1.24142609	RABGEF1
2.63E-03	2.32E-05	1.24092167	EHD4
2.12E-02	9.36E-04	1.23997766	MANEAL
2.04E-02	8.77E-04	1.23923366	DDX51
1.53E-02	5.36E-04	1.23885807	PREB
6.09E-04	1.78E-06	1.23824263	TAF6
2.89E-03	2.83E-05	1.2361019	RP11-860B13.1
4.03E-03	5.14E-05	1.23376957	RRP9
3.37E-02	2.06E-03	1.2333967	RP11-265N6.2
4.40E-02	3.19E-03	1.23295359	DBF4B
1.80E-02	7.03E-04	1.23292253	UCKL1-AS1
5.85E-03	9.91E-05	1.23259541	RP1-56K13.3
4.51E-02	3.33E-03	1.23183456	RP11-9E17.1
4.75E-02	3.62E-03	1.2306634	CEP250
4.09E-03	5.27E-05	1.23034801	LOC81691
1.42E-02	4.74E-04	1.2296432	CHKB-AS1
4.68E-02	3.55E-03	1.22935074	UBE2Q2
3.11E-02	1.82E-03	1.22868201	RMI2
4.94E-02	3.87E-03	1.22858017	STX3
4.08E-02	2.83E-03	1.22627137	SLC4A11
1.55E-02	5.48E-04	1.22491343	CCT3
1.99E-02	8.40E-04	1.2243213	RP11-363E6.3
1.21E-02	3.67E-04	1.22356886	CDKN2C
8.03E-03	1.76E-04	1.22350267	ANAPC7
3.80E-02	2.51E-03	1.22348917	RP11-844P9.2
2.19E-02	9.95E-04	1.22305139	RP11-498P14.5
3.17E-02	1.87E-03	1.22295929	PEA15
6.08E-03	1.06E-04	1.22202003	RP11-434D9.1
2.57E-02	1.32E-03	1.22187321	PIP5K1A
8.00E-03	1.75E-04	1.22031064	LINC00665
4.06E-02	2.81E-03	1.2202567	HEY1
1.30E-02	4.13E-04	1.22001804	ADAM15
6.99E-03	1.36E-04	1.21877169	RELB
2.73E-02	1.46E-03	1.218365	LOC155060
3.37E-02	2.06E-03	1.21819457	SMPD2
7.83E-03	1.67E-04	1.21699524	AFMID
3.81E-04	7.14E-07	1.21687979	TMED9
2.54E-02	1.28E-03	1.21612369	NUP62
1.25E-02	3.86E-04	1.21592653	RP1-27K12.4
3.10E-02	1.82E-03	1.21570421	MLLT4-AS1
4.65E-03	6.63E-05	1.21490671	MPV17L2
4.28E-02	3.06E-03	1.21481307	PFDN6
4.62E-02	3.47E-03	1.21431486	OR2B6
1.16E-02	3.41E-04	1.21376946	KLHL7
1.38E-03	7.61E-06	1.21357229	CSNK1D
2.73E-02	1.45E-03	1.21235329	KCTD6
3.87E-02	2.59E-03	1.21032094	CDKL3
2.75E-02	1.48E-03	1.21008386	SNRPA1
1.28E-03	6.77E-06	1.208264	CCDC137
2.93E-02	1.64E-03	1.20421633	CLSPN
1.94E-02	8.06E-04	1.20362514	MRPL13
1.22E-02	3.68E-04	1.20320797	RP11-386G11.10
4.29E-02	3.06E-03	1.20311414	TUBB2A
3.19E-02	1.89E-03	1.20185331	ILF2
3.08E-02	1.79E-03	1.20096294	RP11-1020A11.2
4.80E-02	3.68E-03	1.20067603	GSG2
1.08E-02	2.97E-04	1.199511	SLC9A3R1
3.98E-02	2.71E-03	1.19874274	RP1-266L20.2
4.60E-03	6.46E-05	1.19849071	TRIB3
3.98E-02	2.71E-03	1.19786767	PRIM2
1.73E-03	1.10E-05	1.19771461	C17orf62
8.41E-03	1.91E-04	1.19745764	SNRPC
7.87E-03	1.69E-04	1.1958231	PSMD2
4.59E-02	3.42E-03	1.19555309	LOC101927070
2.61E-02	1.35E-03	1.19540779	ZMYND19
1.61E-02	5.86E-04	1.19522989	PVRL1
2.64E-03	2.37E-05	1.19442281	QSOX2
2.38E-02	1.14E-03	1.19344807	LBX1-AS1
1.04E-02	2.75E-04	1.19153976	LRRC37BP1
2.23E-02	1.03E-03	1.19125771	RP11-196G18.22
4.58E-03	6.43E-05	1.19019006	ADA
8.36E-04	3.13E-06	1.1900509	LOC401127
1.70E-02	6.36E-04	1.18967511	MIR3179-3
1.64E-02	6.01E-04	1.18904709	FANCA
2.66E-02	1.40E-03	1.18587259	SRP14-AS1
3.77E-02	2.47E-03	1.18472471	RALA
3.27E-02	1.96E-03	1.18354323	FAM178B
1.11E-02	3.12E-04	1.18351527	HCG25
2.86E-02	1.57E-03	1.1824628	CRHR2
3.58E-02	2.27E-03	1.1819461	PTOV1-AS1
2.50E-02	1.25E-03	1.18180347	CEP83-AS1
1.31E-02	4.16E-04	1.18099884	LINC01224
9.66E-04	4.11E-06	1.1806688	RP11-110I1.12
7.46E-04	2.55E-06	1.18026614	SLC41A3
3.94E-02	2.66E-03	1.17931176	SRD5A3
1.18E-03	6.05E-06	1.17906061	STC1
4.15E-02	2.91E-03	1.17891141	AP000240.9
1.40E-02	4.64E-04	1.17823319	RP5-1061H20.4
2.65E-02	1.39E-03	1.1771482	B4GALT4
1.69E-02	6.33E-04	1.1771333	FAM86JP
8.09E-03	1.79E-04	1.17593529	VAT1
1.26E-02	3.92E-04	1.17579157	ALDOA
4.02E-02	2.76E-03	1.17559334	RP11-66D17.5
4.37E-04	9.33E-07	1.17456043	MAFG
7.79E-03	1.66E-04	1.1735585	GEMIN5
1.85E-02	7.38E-04	1.17299876	CLN6
2.64E-03	2.35E-05	1.17293707	PRPSAP1
3.84E-02	2.55E-03	1.17195503	TOMM22
1.90E-03	1.30E-05	1.17184964	TGIF2-C20orf24
3.24E-03	3.38E-05	1.17128686	PSMG3
1.66E-02	6.11E-04	1.17074694	POLA2
4.18E-02	2.94E-03	1.1700888	KRT6A
4.19E-02	2.96E-03	1.16758723	MRPS11
4.63E-02	3.48E-03	1.16580786	DNM1L
1.14E-02	3.24E-04	1.16578543	PDRG1
1.61E-02	5.81E-04	1.16564397	C5orf28
1.95E-02	8.11E-04	1.1648885	RIPK2
1.81E-02	7.09E-04	1.16478879	SRPK1
3.38E-02	2.07E-03	1.16356037	RP11-557J10.5
6.07E-04	1.74E-06	1.16207786	TUBB4B
1.98E-02	8.28E-04	1.16194679	XPOT
3.86E-02	2.58E-03	1.16126144	HCG16
4.99E-02	3.94E-03	1.16026463	ZNF674-AS1
3.66E-02	2.35E-03	1.16019587	ZKSCAN3
7.72E-03	1.62E-04	1.15862386	ZNF852
3.99E-02	2.73E-03	1.15839939	MRTO4
7.18E-03	1.42E-04	1.15794657	PPP1R2
4.41E-02	3.20E-03	1.15761411	RP5-1157M23.2
1.22E-02	3.71E-04	1.15694571	NR2C2AP
4.20E-02	2.97E-03	1.15692567	LINC01431
7.46E-04	2.56E-06	1.15656199	AP3M2
1.53E-02	5.36E-04	1.15474637	RP11-429J17.7
7.62E-03	1.59E-04	1.15407129	NFKBIE
2.96E-02	1.67E-03	1.15393551	LINC00594
4.31E-02	3.09E-03	1.15155696	VPS11
4.99E-02	3.93E-03	1.15034714	CKAP4
1.69E-02	6.28E-04	1.15006389	PIGM
2.49E-02	1.24E-03	1.1495629	CTC-563A5.2
2.94E-02	1.65E-03	1.1489186	FLJ44511
4.83E-03	7.16E-05	1.14734936	RP11-172F10.1
1.47E-02	5.01E-04	1.14713653	CIDECP
6.58E-03	1.22E-04	1.14711209	PARP1
1.01E-03	4.42E-06	1.14708993	ADCK2
5.46E-03	8.78E-05	1.14587711	LINC01330
1.27E-02	3.96E-04	1.14568557	GARS
8.32E-03	1.88E-04	1.14544501	SEMA3F
2.56E-02	1.30E-03	1.14455893	CYHR1
1.45E-02	4.93E-04	1.14419083	PNO1
1.48E-04	1.37E-07	1.14363924	ELOVL1
3.05E-02	1.76E-03	1.14352781	LOC101926943
1.81E-02	7.07E-04	1.14340536	CBX4
6.73E-03	1.27E-04	1.14275496	COX6C
4.95E-03	7.44E-05	1.14247901	TRAF2
7.03E-03	1.37E-04	1.14209314	OPTN
1.27E-02	3.94E-04	1.14058973	COL16A1
3.58E-04	6.12E-07	1.14051701	PTPDC1
5.39E-03	8.61E-05	1.13798414	NELFE
1.86E-02	7.48E-04	1.13723043	LOC101927151
1.26E-02	3.92E-04	1.13696879	AC005624.2
4.41E-02	3.20E-03	1.13654227	LINC01560
4.10E-02	2.86E-03	1.13640806	RAB29
1.42E-02	4.73E-04	1.13458163	NCAPD2
6.13E-03	1.08E-04	1.13334851	CALHM1
6.37E-03	1.16E-04	1.12978596	KIAA0196
3.89E-02	2.61E-03	1.12867857	UGDH
1.52E-02	5.30E-04	1.12866657	GLMP
3.60E-02	2.29E-03	1.12708147	RP11-363N22.3
7.86E-03	1.68E-04	1.1234061	C19orf40
2.87E-02	1.59E-03	1.12242371	TMEM145
2.29E-02	1.07E-03	1.12213957	PIGU
4.17E-02	2.93E-03	1.1217675	TTC13
1.50E-03	8.66E-06	1.121133	ALG3
1.32E-02	4.18E-04	1.12052383	RP11-219F10.1
2.51E-02	1.25E-03	1.11974873	RP11-492E3.51
2.45E-02	1.20E-03	1.11928321	IARS
2.33E-02	1.10E-03	1.11890257	TAB3-AS1
1.78E-02	6.92E-04	1.11687469	CASC11
4.52E-02	3.34E-03	1.11609609	LPPR4
7.49E-04	2.60E-06	1.11507429	UBE2M
1.18E-02	3.48E-04	1.11472406	ZC3H8
4.71E-02	3.58E-03	1.11411136	TMEM104
3.55E-02	2.25E-03	1.1139209	ARHGEF2
4.03E-02	2.77E-03	1.11385386	PUSL1
4.44E-03	6.12E-05	1.111821	GAPDH
2.75E-03	2.59E-05	1.11145033	C3orf33
2.59E-02	1.33E-03	1.11134067	HMGN4
1.82E-02	7.17E-04	1.10978414	PIK3C2B
1.08E-02	2.95E-04	1.10935791	DDX20
2.42E-02	1.17E-03	1.10921671	ATP6V0B
3.98E-02	2.72E-03	1.1091868	RP11-651L5.3
2.55E-02	1.29E-03	1.10893334	ZHX1
2.71E-02	1.43E-03	1.10851943	SLC1A4
3.39E-02	2.08E-03	1.10846339	UXS1
4.10E-02	2.86E-03	1.10821264	ABCC6P2
1.43E-02	4.81E-04	1.10726277	KIF3A
2.32E-03	1.87E-05	1.1070555	HTATIP2
5.67E-03	9.30E-05	1.10700071	FARSB
1.11E-03	5.39E-06	1.10665949	AATF
6.15E-04	1.82E-06	1.10556279	DNAJB11
3.06E-02	1.77E-03	1.10440097	LINC00886
1.07E-02	2.90E-04	1.103249	GOLT1B
4.05E-02	2.79E-03	1.10273014	MRPL9
1.16E-02	3.39E-04	1.10197096	RP11-603J24.17
4.50E-02	3.31E-03	1.1007513	CD58
2.67E-02	1.40E-03	1.10033343	GTPBP4
4.82E-02	3.71E-03	1.09984679	CBX3P2
1.64E-02	6.03E-04	1.09664921	CYSTM1
1.07E-02	2.89E-04	1.09657786	ENO1
8.82E-03	2.08E-04	1.09643771	C9orf9
3.96E-03	4.94E-05	1.09632259	AZIN1-AS1
1.56E-02	5.58E-04	1.09556416	SYN3
1.52E-02	5.32E-04	1.0949486	PI4KB
2.30E-02	1.08E-03	1.09481671	SMYD2
2.88E-02	1.59E-03	1.09406936	VPS45
1.00E-03	4.39E-06	1.0935225	SLC50A1
3.49E-04	5.63E-07	1.09035699	ZNF337-AS1
3.12E-02	1.83E-03	1.09006871	GLRX2
1.26E-02	3.91E-04	1.08988586	POLD1
4.96E-02	3.90E-03	1.08975757	POTEM
4.34E-02	3.12E-03	1.08924229	KLHL21
3.28E-02	1.97E-03	1.08870596	ANXA9
1.62E-02	5.90E-04	1.08833313	AC137934.1
1.19E-03	6.10E-06	1.08529666	SAE1
1.89E-02	7.65E-04	1.08479071	KIF1C
2.22E-02	1.02E-03	1.08435056	RP11-1148L6.9
2.63E-03	2.33E-05	1.0839772	FAM220A
1.32E-02	4.21E-04	1.08240503	RP1-302G2.5
2.56E-03	2.22E-05	1.08182149	LINC01346
1.94E-02	8.03E-04	1.0817995	GMPS
1.68E-02	6.25E-04	1.08141476	LOC101927694
2.81E-02	1.53E-03	1.08064867	DPY19L1P1
4.24E-03	5.67E-05	1.08062129	LSM2
4.16E-02	2.92E-03	1.08056261	PPP2R3B
1.05E-02	2.81E-04	1.08038411	TBCB
4.75E-02	3.62E-03	1.08017016	DDX11L9
2.07E-02	8.98E-04	1.07878297	RPL32P3
4.66E-03	6.66E-05	1.07875029	ERVK3-1
6.98E-03	1.35E-04	1.0784798	C9orf16
1.28E-03	6.72E-06	1.07805693	ARF4
4.01E-02	2.75E-03	1.07767136	RPP40
3.04E-02	1.75E-03	1.0775689	SUV39H2
4.29E-02	3.07E-03	1.07638196	DNAH17-AS1
2.49E-02	1.24E-03	1.07450471	CTB-175E5.7
2.32E-02	1.09E-03	1.07444163	SNHG21
2.49E-02	1.24E-03	1.07379929	LRRC20
2.70E-02	1.43E-03	1.07367857	RP11-727A23.5
2.56E-03	2.21E-05	1.07347821	PIM1
1.61E-02	5.86E-04	1.07341686	C15orf41
5.97E-03	1.03E-04	1.07229474	THUMPD3-AS1
2.85E-02	1.56E-03	1.07148386	S1PR2
1.69E-02	6.30E-04	1.0713949	RNU6ATAC8P
8.26E-05	4.99E-08	1.07048771	EIF3B
2.42E-04	3.19E-07	1.07004953	CDK16
2.05E-02	8.83E-04	1.06998193	DSN1
9.71E-03	2.47E-04	1.06919224	LOC100132831
2.05E-03	1.50E-05	1.0683053	C6orf47-AS1
8.00E-03	1.75E-04	1.06789293	CANX
2.12E-02	9.41E-04	1.06595033	LINC01102
1.11E-03	5.28E-06	1.06579771	ARFRP1
3.73E-03	4.41E-05	1.06489579	SNF8
3.78E-02	2.48E-03	1.06447699	ANKRD52
2.10E-02	9.24E-04	1.0641667	PKN1
8.01E-05	4.37E-08	1.061171	NABP2
2.14E-02	9.57E-04	1.05958943	NUP37
6.85E-03	1.31E-04	1.05932571	UBE2Q1
5.59E-03	9.09E-05	1.0589223	RP11-161H23.5
1.78E-03	1.16E-05	1.05889914	CFL1
8.69E-03	2.04E-04	1.05883554	RP11-319G6.1
1.17E-02	3.46E-04	1.05813449	ENTPD2
2.34E-02	1.12E-03	1.05812256	CIRBP-AS1
2.83E-02	1.55E-03	1.05794217	STPG1
1.42E-02	4.75E-04	1.0579015	SH3D21
9.24E-03	2.25E-04	1.05766866	KIF9-AS1
3.91E-02	2.63E-03	1.05766507	G6PD
2.57E-02	1.31E-03	1.0574888	METTL6
3.99E-02	2.72E-03	1.05679284	Xist_exon1
2.85E-02	1.56E-03	1.05678279	SHC1
4.63E-02	3.48E-03	1.05661553	RP11-567I13.1
3.80E-02	2.50E-03	1.05601679	ANKRD39
1.22E-02	3.70E-04	1.05583521	RRM1
1.33E-02	4.26E-04	1.05563371	SLC19A1
2.51E-02	1.25E-03	1.05532479	BOD1
1.76E-02	6.73E-04	1.05407263	C9orf3
3.25E-02	1.94E-03	1.05363421	DRAM2
3.27E-03	3.45E-05	1.05351437	POLR2D
1.19E-02	3.55E-04	1.05324357	ZBTB9
2.21E-02	1.01E-03	1.05169387	NELFB
4.24E-03	5.64E-05	1.05157543	THAP8
1.66E-02	6.12E-04	1.0513554	KB-431C1.4
3.90E-02	2.63E-03	1.04999716	OLFML2B
8.37E-03	1.90E-04	1.04957436	NDUFB9
1.08E-02	2.95E-04	1.04858621	SRRD
7.44E-03	1.52E-04	1.04746409	TPD52
5.93E-03	1.01E-04	1.04690057	PTGES2
6.32E-03	1.14E-04	1.04615216	RPRD1B
1.31E-02	4.13E-04	1.04602257	ASCC3
4.63E-02	3.48E-03	1.04593461	PWWP2B
9.70E-03	2.46E-04	1.04419443	STIP1
6.05E-03	1.05E-04	1.04345213	PYGB
4.03E-02	2.77E-03	1.04244209	RP5-901A4.1
2.56E-02	1.30E-03	1.04192257	TMEM69
1.06E-02	2.87E-04	1.04189851	TSSC1
4.08E-02	2.83E-03	1.04181121	ISG20L2
3.60E-02	2.29E-03	1.04138217	WDR92
2.21E-02	1.01E-03	1.04092886	WASF1
2.56E-03	2.20E-05	1.04044577	SRPRB
4.84E-02	3.75E-03	1.04036326	MLN
2.83E-02	1.55E-03	1.04002417	MCUR1
6.08E-03	1.06E-04	1.03930481	TAS2R1
7.40E-04	2.48E-06	1.03841179	ZBTB33
6.08E-03	1.06E-04	1.03828979	PDCD5
5.37E-03	8.54E-05	1.03713181	FAM86B2
4.80E-02	3.69E-03	1.03712014	SFT2D2
4.07E-02	2.82E-03	1.03682764	CDK4
5.36E-03	8.52E-05	1.03650357	USP36
3.31E-02	2.00E-03	1.03623644	CTD-2008L17.2
3.81E-02	2.53E-03	1.03623254	ZNF346
3.74E-02	2.44E-03	1.03604779	NOP58
2.13E-02	9.51E-04	1.03572179	CLCN2
3.33E-02	2.03E-03	1.03536343	LINC01057
1.69E-02	6.28E-04	1.03531347	PRKDC
3.58E-02	2.27E-03	1.03493253	NTPCR
1.42E-02	4.76E-04	1.03491259	LINC01039
1.78E-03	1.16E-05	1.03489833	SMYD5
1.32E-02	4.21E-04	1.03454841	AXDND1
6.29E-03	1.13E-04	1.0325055	ZFAND2A
2.31E-03	1.85E-05	1.0319725	MPV17
9.25E-03	2.26E-04	1.03187729	KLHDC8B
3.94E-04	7.66E-07	1.0310795	MSANTD3
1.23E-02	3.77E-04	1.02961886	DARS2
4.15E-02	2.90E-03	1.02870434	FAM127B
4.61E-02	3.45E-03	1.02776844	LINC00266-4P
3.10E-02	1.81E-03	1.02735529	PSMB4
1.19E-02	3.56E-04	1.02719093	C12orf49
1.22E-02	3.68E-04	1.02667829	DNMT3A
2.69E-02	1.42E-03	1.02647963	LINC00883
9.22E-03	2.25E-04	1.02586979	CAMSAP1
4.69E-02	3.56E-03	1.02564043	ZNF675
2.95E-02	1.66E-03	1.0255253	YARS
1.20E-02	3.61E-04	1.02443409	UQCC2
2.59E-02	1.33E-03	1.02441027	DCAF16
1.15E-02	3.31E-04	1.02403507	IP6K1
4.73E-03	6.87E-05	1.0238335	TCP1
2.43E-02	1.18E-03	1.02367814	EMC2
1.70E-02	6.38E-04	1.02336471	C1orf198
2.56E-03	2.22E-05	1.02308279	LYSMD4
2.71E-02	1.43E-03	1.02289904	RP11-117L5.4
6.32E-03	1.14E-04	1.02267346	RP11-557C18.3
2.01E-02	8.51E-04	1.02229071	PHPT1
8.77E-03	2.07E-04	1.02187857	APIP
1.62E-02	5.88E-04	1.02097443	FBXO6
1.83E-03	1.23E-05	1.01973021	BCL7A
1.14E-02	3.26E-04	1.01903857	TPM3P9
6.60E-03	1.22E-04	1.01789636	METTL1
5.21E-03	8.15E-05	1.01788736	TMEM9
3.27E-02	1.96E-03	1.01706101	LHFPL2
4.62E-03	6.55E-05	1.01626286	SLC25A3
1.21E-02	3.63E-04	1.01602329	C1orf43
3.99E-02	2.72E-03	1.01589171	ACTG1
3.04E-02	1.75E-03	1.01481206	ACACA
3.71E-03	4.38E-05	1.01404407	SYPL1
2.92E-02	1.63E-03	1.01335186	BBC3
4.61E-02	3.45E-03	1.01310431	RP11-637A17.2
2.23E-02	1.03E-03	1.01242261	SUV420H2
3.83E-03	4.63E-05	1.01192224	DNAJB2
1.55E-02	5.48E-04	1.01137317	ARL17A
4.80E-02	3.69E-03	1.00929629	ALG1L
1.74E-02	6.62E-04	1.00876529	CLN3
4.03E-02	2.78E-03	1.00819269	MCFD2
3.23E-02	1.93E-03	1.00693339	ZSCAN2
2.23E-02	1.02E-03	1.00602047	MISP
1.19E-02	3.51E-04	1.00568009	NOL10
1.93E-02	7.96E-04	1.00506051	DCAF8
4.70E-03	6.75E-05	1.00440714	AVL9
1.42E-02	4.72E-04	1.00354187	RALY
3.36E-02	2.05E-03	1.00287954	RP11-443B7.3
2.51E-03	2.13E-05	1.00200993	BLOC1S3
5.01E-03	7.56E-05	1.0001441	TTF2
6.08E-03	1.06E-04	-1.00015619	RP11-394G3.2
3.88E-03	4.78E-05	-1.00150086	MFNG
2.39E-02	1.15E-03	-1.00453936	SLC19A2
4.48E-02	3.30E-03	-1.0052282	PARVA
1.27E-02	3.94E-04	-1.00807843	DPYSL2
4.78E-03	7.03E-05	-1.00815819	COL6A2
1.51E-02	5.25E-04	-1.00850161	RP11-370B11.3
1.27E-02	3.93E-04	-1.00942029	RP11-38P22.2
6.50E-03	1.19E-04	-1.00994169	AC009404.2
1.53E-02	5.36E-04	-1.01083986	RHOH
2.53E-02	1.27E-03	-1.01095709	LCA5
4.50E-02	3.32E-03	-1.01248101	C20orf203
4.25E-02	3.03E-03	-1.01280204	IL18
2.68E-02	1.40E-03	-1.01312493	NUDT9P1
1.33E-02	4.28E-04	-1.01422841	TMEM173
6.17E-03	1.10E-04	-1.01451536	CCDC90B
3.27E-02	1.96E-03	-1.01465207	RHOB
1.97E-02	8.21E-04	-1.015003	GPSM3
4.08E-02	2.83E-03	-1.0156478	RNF150
4.67E-03	6.67E-05	-1.01583621	IPO9-AS1
2.59E-02	1.33E-03	-1.01613129	LY86
2.01E-02	8.56E-04	-1.01664193	NT5E
8.71E-03	2.05E-04	-1.01812121	DCUN1D3
3.89E-02	2.61E-03	-1.0187063	RP11-2N1.2
3.76E-02	2.46E-03	-1.02390207	KLF12
3.44E-02	2.14E-03	-1.0240687	RP11-431M3.2
2.86E-02	1.57E-03	-1.024729	ADGRG6
3.90E-02	2.62E-03	-1.02540914	FAM214A
2.07E-02	9.04E-04	-1.02705677	GPBAR1
4.73E-02	3.60E-03	-1.02778599	TNFSF13B
1.45E-02	4.89E-04	-1.02822449	NFIA-AS2
2.04E-02	8.76E-04	-1.02925764	GNPNAT1
4.29E-02	3.07E-03	-1.02942143	F2
1.95E-02	8.06E-04	-1.03041369	RP11-157H4.1
9.58E-03	2.40E-04	-1.030499	TM2D2
2.02E-02	8.66E-04	-1.03329671	KIF13B
3.07E-02	1.78E-03	-1.03378787	IFT88
3.32E-02	2.01E-03	-1.03430471	AC007228.9
3.95E-02	2.68E-03	-1.0355242	AKAP13
4.43E-03	6.11E-05	-1.03554736	MATK
6.43E-03	1.17E-04	-1.03668921	PAOX
8.13E-03	1.81E-04	-1.03678843	LINC01006
2.29E-02	1.07E-03	-1.03752523	CD300A
1.92E-03	1.31E-05	-1.0378493	RP11-469M7.1
1.69E-03	1.05E-05	-1.03959824	WDHD1
2.43E-02	1.18E-03	-1.04019627	FAR2
3.32E-02	2.02E-03	-1.0408553	C1QA
3.68E-02	2.37E-03	-1.04215399	RRN3P1
4.07E-02	2.81E-03	-1.04261064	TNFSF12-TNFSF13
4.81E-02	3.69E-03	-1.04349329	PXDN
4.02E-02	2.76E-03	-1.04532369	MIR887
1.18E-02	3.49E-04	-1.0453411	CHD9
2.35E-02	1.12E-03	-1.04581094	TAS2R60
2.61E-02	1.35E-03	-1.04593871	NEURL1B
4.38E-02	3.17E-03	-1.04595231	RP11-342C20.2
4.94E-04	1.25E-06	-1.04834143	ASGR1
2.98E-02	1.69E-03	-1.049134	ARHGAP25
1.71E-02	6.40E-04	-1.05055051	ANKS1A
2.56E-02	1.30E-03	-1.05242107	SERPINF2
1.40E-02	4.63E-04	-1.05290657	NT5DC1
1.02E-03	4.54E-06	-1.0532652	CASC2
4.31E-02	3.08E-03	-1.05351826	C2orf88
6.69E-03	1.25E-04	-1.05373843	AC244250.1
3.09E-02	1.81E-03	-1.0547235	OSBPL11
1.36E-02	4.47E-04	-1.05527993	LINC00635
1.41E-02	4.71E-04	-1.05706894	SARAF
1.06E-02	2.84E-04	-1.05830486	GMFG
2.06E-02	8.95E-04	-1.05843489	ZNF596
3.36E-02	2.06E-03	-1.05846057	LINC01572
1.36E-02	4.45E-04	-1.05855257	GJA4
2.45E-02	1.20E-03	-1.05860876	NHLRC4
2.06E-02	8.96E-04	-1.05914636	SUCLG2-AS1
2.72E-03	2.50E-05	-1.06042277	GIN1
3.73E-02	2.43E-03	-1.0605751	LOC100499484-C9ORF174
1.13E-02	3.20E-04	-1.06060004	PGR
5.13E-03	7.89E-05	-1.06079511	RP3-323A16.1
8.71E-03	2.05E-04	-1.0609823	EFCAB1
4.18E-02	2.94E-03	-1.06110189	SNAI3
9.89E-03	2.54E-04	-1.06118673	TTTY14
3.96E-02	2.69E-03	-1.06153243	LILRB4
2.77E-02	1.50E-03	-1.06189954	LINC00696
1.57E-03	9.30E-06	-1.061964	TMEM254
2.09E-02	9.14E-04	-1.06263829	MIR320E
4.07E-03	5.23E-05	-1.06287311	AC012613.2
2.11E-02	9.31E-04	-1.06391693	TOB2
3.41E-02	2.10E-03	-1.06392334	TBC1D5
1.16E-02	3.37E-04	-1.06413849	RARA-AS1
4.34E-02	3.12E-03	-1.06437473	HECW2
1.01E-02	2.63E-04	-1.06463283	CTA-126B4.7
9.60E-03	2.41E-04	-1.06577599	GMNC
3.37E-02	2.06E-03	-1.06591384	RP11-298P3.4
3.77E-02	2.47E-03	-1.06708586	BTD
1.59E-02	5.74E-04	-1.06811174	RP11-115H15.2
3.02E-02	1.74E-03	-1.06951064	RN7SKP18
9.23E-03	2.25E-04	-1.07052909	RP11-535A5.1
1.66E-02	6.14E-04	-1.0708974	LINC00977
2.01E-02	8.50E-04	-1.07112057	RP11-326C3.2
3.17E-02	1.87E-03	-1.07225977	LOC100506858
5.21E-03	8.16E-05	-1.07308586	TTLL10-AS1
2.73E-02	1.45E-03	-1.07342957	TNFSF12
3.56E-02	2.25E-03	-1.07372041	RP11-138I18.2
2.04E-02	8.79E-04	-1.07728344	PRRT1
2.89E-02	1.60E-03	-1.07755536	SAT2
8.05E-03	1.77E-04	-1.07759571	MRPL54
4.97E-02	3.92E-03	-1.07767249	ADAMTS5
1.53E-03	8.90E-06	-1.07795303	RUNX1T1
8.99E-03	2.16E-04	-1.07795531	LOC101928161
1.03E-02	2.71E-04	-1.07817586	HOXB5
1.79E-02	6.93E-04	-1.07878136	BACE2
4.81E-02	3.70E-03	-1.07888447	PPBPP2
3.77E-02	2.47E-03	-1.07939079	DEPDC7
4.99E-02	3.94E-03	-1.08078523	MTHFD2L
3.27E-02	1.96E-03	-1.08162199	AC079779.5
4.89E-02	3.80E-03	-1.08190419	CD36
4.93E-02	3.86E-03	-1.08259779	ABCA1
1.80E-03	1.19E-05	-1.08295433	LINC00909
4.00E-02	2.74E-03	-1.08321507	RP11-77K12.9
2.46E-03	2.07E-05	-1.08377779	KRT17P5
2.31E-02	1.09E-03	-1.08420319	LRRC70
3.91E-03	4.84E-05	-1.08520986	SNORA28
3.03E-02	1.74E-03	-1.08553797	RP11-54O15.3
4.43E-02	3.23E-03	-1.08598757	FBXO21
3.02E-02	1.73E-03	-1.08643843	THRB-IT1
2.55E-03	2.18E-05	-1.08725894	AC104655.3
1.49E-02	5.12E-04	-1.08783774	MIR920
2.96E-02	1.66E-03	-1.08831217	LAMA5-AS1
1.51E-02	5.24E-04	-1.08899253	RP5-884M6.1
4.35E-03	5.94E-05	-1.09031067	A2M-AS1
1.85E-02	7.36E-04	-1.09062744	NRN1
4.56E-02	3.39E-03	-1.09092199	EPHX3
6.99E-03	1.36E-04	-1.0918005	CTD-2336O2.1
3.55E-02	2.25E-03	-1.09209063	CHST3
5.55E-03	8.97E-05	-1.09372086	RP11-774O3.3
2.32E-03	1.88E-05	-1.09517306	CTC-428H11.2
1.75E-02	6.66E-04	-1.09701529	DNAJC25
3.78E-02	2.48E-03	-1.09762557	ID2
9.45E-03	2.35E-04	-1.09766664	SPRED1
8.96E-03	2.15E-04	-1.09896739	LOC101927243
3.26E-02	1.95E-03	-1.09897311	RP11-498M15.1
2.37E-02	1.13E-03	-1.09913971	CMKLR1
1.05E-03	4.70E-06	-1.10177921	SEC62
3.44E-03	3.81E-05	-1.10247064	MIR8072
2.34E-02	1.11E-03	-1.10247261	RP11-408A13.4
8.68E-03	2.03E-04	-1.10247536	LINC01444
1.04E-02	2.75E-04	-1.10257807	CCPG1
4.50E-03	6.25E-05	-1.10299543	HOXA10-AS
3.72E-02	2.42E-03	-1.10310193	CCL3L1
7.92E-03	1.72E-04	-1.10448986	GIMAP5
6.64E-03	1.24E-04	-1.10638144	ROPN1L
4.68E-03	6.71E-05	-1.10679254	PKHD1
3.02E-02	1.72E-03	-1.11068497	RP11-686D16.1
1.12E-02	3.17E-04	-1.11070723	CHST7
3.02E-02	1.73E-03	-1.11077896	RP11-561O23.9
3.90E-02	2.63E-03	-1.11167979	BIN2
8.48E-03	1.94E-04	-1.11205749	CCDC148
4.35E-03	5.91E-05	-1.11446389	RP11-759A24.3
1.18E-03	6.02E-06	-1.114942	CAMK2D
3.47E-02	2.17E-03	-1.11572104	CTB-31N19.3
1.62E-03	9.86E-06	-1.11576703	RP11-228B15.4
7.72E-03	1.62E-04	-1.11641279	SEPP1
9.03E-03	2.17E-04	-1.11673304	CDYL2
4.33E-02	3.11E-03	-1.11727496	C1orf228
2.70E-03	2.45E-05	-1.11930394	RP11-3D4.2
3.43E-02	2.13E-03	-1.120208	AQP12A
2.09E-02	9.12E-04	-1.12091421	PYHIN1
2.39E-02	1.15E-03	-1.12648781	SLC25A27
2.18E-02	9.91E-04	-1.12687086	CEP295NL
2.68E-02	1.41E-03	-1.1283351	ARSD-AS1
3.17E-02	1.87E-03	-1.1295873	RP11-141M1.4
1.16E-02	3.38E-04	-1.12979437	F2R
1.09E-02	3.01E-04	-1.12983364	ALKBH7
3.41E-02	2.11E-03	-1.1309995	SNORD8
1.02E-03	4.53E-06	-1.13145867	FUZ
1.03E-02	2.71E-04	-1.13305466	FXYD6-FXYD2
1.51E-02	5.26E-04	-1.13399157	ASL
1.72E-02	6.48E-04	-1.1350302	RP3-406P24.5
1.34E-02	4.35E-04	-1.135849	THEMIS2
2.86E-02	1.58E-03	-1.13699117	ATP8B3
2.52E-02	1.27E-03	-1.13767779	SAT1
4.53E-02	3.35E-03	-1.13798454	CCDC42
8.20E-03	1.83E-04	-1.13959879	AC144831.3
4.60E-02	3.43E-03	-1.1398984	SH2D1B
4.15E-02	2.90E-03	-1.14005671	ACAA1
4.03E-02	2.78E-03	-1.14147086	MT-TN
2.46E-02	1.21E-03	-1.14227824	SOX15
4.79E-02	3.67E-03	-1.1448648	SCOC-AS1
1.21E-02	3.66E-04	-1.14622206	EPOR
2.98E-02	1.69E-03	-1.1462915	CPB2
6.64E-03	1.24E-04	-1.14799427	DYNLRB2
4.41E-02	3.21E-03	-1.14980361	RP11-755B10.3
2.19E-02	9.99E-04	-1.14989429	MDN1
7.83E-03	1.67E-04	-1.15077659	LOC145845
5.30E-03	8.35E-05	-1.15178106	NHLRC2
3.45E-03	3.83E-05	-1.15211634	RP11-1260E13.3
1.49E-02	5.16E-04	-1.15214681	TNFAIP8L2
2.09E-02	9.13E-04	-1.15265486	CCR1
1.95E-02	8.10E-04	-1.15269229	FN1
5.45E-04	1.46E-06	-1.1528225	APP
3.72E-02	2.42E-03	-1.15370469	PRSS45
1.93E-03	1.33E-05	-1.15407691	SPRY2
2.84E-03	2.73E-05	-1.15423837	KLRD1
4.20E-02	2.97E-03	-1.1545587	RP11-91H12.4
1.41E-03	7.85E-06	-1.15607403	ITGA9
2.42E-02	1.18E-03	-1.15611891	RP11-981G7.2
1.33E-02	4.24E-04	-1.15667107	MPEG1
1.30E-03	6.93E-06	-1.15876294	GPR26
1.51E-02	5.27E-04	-1.15943146	SLIT1
1.99E-02	8.39E-04	-1.15956843	GRM7
3.57E-02	2.27E-03	-1.16018514	RP11-676J12.9
2.44E-02	1.19E-03	-1.16272841	TTN-AS1
1.11E-02	3.11E-04	-1.16362657	DNAJC19
1.23E-02	3.76E-04	-1.16418176	ROBO4
2.95E-02	1.65E-03	-1.1643744	EMBP1
1.78E-02	6.85E-04	-1.165056	ERLIN1
6.09E-04	1.76E-06	-1.16601299	ZRANB1
1.19E-02	3.55E-04	-1.16615611	MICU3
1.58E-02	5.68E-04	-1.16737421	LDB2
7.50E-03	1.55E-04	-1.16764194	SMCO3
1.37E-03	7.59E-06	-1.16807996	TESK2
1.28E-02	4.01E-04	-1.16855243	MAP2K1
2.79E-02	1.52E-03	-1.16868163	FZD1
8.07E-03	1.78E-04	-1.16900957	TMEM204
1.33E-02	4.28E-04	-1.1691902	C20orf195
7.03E-04	2.29E-06	-1.16976299	CPB1
3.18E-02	1.88E-03	-1.17048557	RP11-820L6.1
1.51E-02	5.26E-04	-1.17057684	LINC01561
7.87E-03	1.69E-04	-1.17113821	INPP5B
7.74E-03	1.63E-04	-1.17150834	RN7SL784P
1.69E-03	1.05E-05	-1.17229676	PDE1A
2.56E-03	2.20E-05	-1.17239814	PTPRN2
7.32E-03	1.48E-04	-1.17384941	MGC70870
4.53E-02	3.35E-03	-1.17413019	GPR65
1.57E-02	5.63E-04	-1.17546479	SLC25A4
7.72E-03	1.62E-04	-1.17688007	PDLIM5
1.30E-02	4.12E-04	-1.1774762	NR2F2-AS1
2.46E-02	1.21E-03	-1.1783125	SNORD53_SNORD92
8.20E-03	1.83E-04	-1.17955307	AC006050.2
4.20E-03	5.51E-05	-1.17956569	CTD-2647L4.5
4.05E-02	2.80E-03	-1.18066426	TLE4
2.63E-02	1.36E-03	-1.1807044	ALMS1P
1.85E-02	7.36E-04	-1.18104257	HGD
9.96E-03	2.57E-04	-1.18114536	RP11-177G23.2
2.97E-02	1.68E-03	-1.18254724	RGS18
5.16E-03	7.99E-05	-1.18297734	PAPPA-AS1
4.01E-02	2.74E-03	-1.18302953	ATP8B4
1.05E-02	2.80E-04	-1.18529974	LOC728989
2.34E-02	1.11E-03	-1.18592543	MYO1B
1.35E-02	4.40E-04	-1.1869846	CACNA2D1
7.50E-03	1.55E-04	-1.1870655	ETS1
1.18E-02	3.49E-04	-1.18707171	FCGRT
6.58E-03	1.21E-04	-1.18728114	RGL1
1.04E-02	2.78E-04	-1.18865234	EVI2B
1.85E-02	7.34E-04	-1.1889695	SLC17A7
2.85E-03	2.78E-05	-1.18927421	NAAA
4.21E-03	5.58E-05	-1.18966264	CDC37L1-AS1
2.20E-02	1.01E-03	-1.19103633	POLR2E
4.03E-02	2.78E-03	-1.19124006	SELL
1.65E-02	6.07E-04	-1.19184297	AC078883.3
3.64E-02	2.34E-03	-1.19211943	FAAH
1.42E-02	4.75E-04	-1.19229829	C1QC
1.96E-02	8.16E-04	-1.19257114	CTD-2541M15.4
2.97E-02	1.68E-03	-1.1932866	SLC4A10
1.59E-02	5.72E-04	-1.19490797	LOC101927391
6.13E-03	1.08E-04	-1.19556149	RP1-197B17.3
3.01E-02	1.72E-03	-1.19816271	ANTXR2
3.07E-02	1.78E-03	-1.1991023	CDADC1
7.92E-03	1.72E-04	-1.19971976	SPG20
3.31E-02	2.01E-03	-1.20042994	ARMC10
4.03E-02	2.77E-03	-1.20141219	TMEM132C
4.09E-02	2.84E-03	-1.20434181	WDFY4
2.97E-03	2.95E-05	-1.20567827	SRSF8
4.39E-03	6.02E-05	-1.206645	LINC01304
1.20E-02	3.58E-04	-1.20773779	SUN2
1.83E-03	1.23E-05	-1.20829471	ASGR2
3.02E-02	1.74E-03	-1.20841786	SDCCAG8
3.58E-02	2.27E-03	-1.2089542	MYO1F
1.11E-03	5.35E-06	-1.2095415	GIMAP4
3.90E-02	2.63E-03	-1.20961227	RP11-875O11.1
4.06E-03	5.21E-05	-1.21049014	SLC5A3
1.61E-02	5.85E-04	-1.21066536	RP11-495K9.6
1.09E-02	3.03E-04	-1.21225714	IL6ST
1.70E-02	6.37E-04	-1.2131556	CTC-529I10.1
4.43E-02	3.23E-03	-1.2136636	SEPSECS
1.78E-03	1.17E-05	-1.21368064	PCNX
3.80E-02	2.51E-03	-1.21423501	CD96
3.97E-03	4.98E-05	-1.21531934	RP5-991C6.4
3.64E-02	2.34E-03	-1.215366	PRDM1
2.81E-02	1.53E-03	-1.21641307	EPHX2
4.34E-03	5.88E-05	-1.21696557	CTBS
7.40E-03	1.51E-04	-1.21841271	AC105247.1
2.59E-02	1.33E-03	-1.22008529	PTPN22
1.16E-03	5.91E-06	-1.2211196	ASPRV1
3.84E-02	2.55E-03	-1.22173464	OPN1LW
8.57E-03	1.98E-04	-1.2222192	RP11-398J5.1
1.72E-02	6.49E-04	-1.22428221	TRIOBP
1.99E-02	8.35E-04	-1.22453043	NPR1
3.55E-03	4.06E-05	-1.22518849	FAM95B1
4.43E-02	3.23E-03	-1.22593921	NMRK1
2.73E-02	1.46E-03	-1.22719439	SLC30A3
9.33E-03	2.30E-04	-1.22808604	MIR4291
2.44E-03	2.03E-05	-1.22903536	SYNPO2
2.22E-02	1.02E-03	-1.23135204	CENPC
1.28E-02	4.00E-04	-1.23169134	LTB4R2
3.26E-03	3.42E-05	-1.23175714	KLHL2
4.72E-04	1.12E-06	-1.23465629	DBT
3.31E-03	3.53E-05	-1.23468086	TMEM56-RWDD3
4.36E-02	3.15E-03	-1.23507657	APOA1
7.38E-03	1.50E-04	-1.23751164	PIK3R1
1.33E-02	4.25E-04	-1.23762709	RET
2.64E-02	1.38E-03	-1.23840653	RP11-308N19.1
1.55E-02	5.51E-04	-1.23921819	SPATA12
4.94E-02	3.87E-03	-1.23945721	ZFAND5
3.61E-02	2.31E-03	-1.23976524	COL25A1
9.37E-03	2.32E-04	-1.24110746	AF067845.1
1.42E-02	4.73E-04	-1.24170221	CBS
2.18E-02	9.88E-04	-1.2418198	AC005256.1
2.98E-02	1.69E-03	-1.24302026	LOC101927190
3.62E-02	2.31E-03	-1.243047	GCHFR
1.28E-02	4.01E-04	-1.24576286	GSTP1
2.13E-02	9.55E-04	-1.24613357	PGM5P3-AS1
2.32E-02	1.09E-03	-1.24639293	HCLS1
3.09E-03	3.12E-05	-1.24670277	BMP6
7.97E-03	1.73E-04	-1.24674743	ART4
2.81E-02	1.53E-03	-1.24780089	AC097470.1
1.54E-02	5.40E-04	-1.250747	APOB
1.98E-02	8.28E-04	-1.25226411	C20orf62
2.17E-02	9.81E-04	-1.25323696	FCRL6
5.72E-03	9.48E-05	-1.25356657	FYN
2.28E-02	1.06E-03	-1.25412457	LINC01134
1.73E-02	6.58E-04	-1.25429591	LOC100128317
1.05E-02	2.82E-04	-1.25540916	PSMA5
3.30E-03	3.49E-05	-1.25543089	SLC9A7
4.76E-02	3.64E-03	-1.2557653	ZNF287
1.33E-02	4.25E-04	-1.25927239	RP4-650F12.2
2.45E-02	1.20E-03	-1.25948593	LRRC29
9.53E-03	2.38E-04	-1.2596354	RCSD1
5.85E-03	9.85E-05	-1.2597792	TCEAL6
7.13E-03	1.41E-04	-1.26165771	TMEM256
1.01E-02	2.62E-04	-1.26225064	NRP2
2.68E-02	1.41E-03	-1.26237294	CAPS2
2.40E-02	1.16E-03	-1.26280229	STK4
1.53E-02	5.37E-04	-1.26286137	C14orf28
3.53E-02	2.22E-03	-1.26454456	TPT1
3.38E-03	3.68E-05	-1.26571886	PALM2-AKAP2
1.12E-02	3.16E-04	-1.265918	ETFDH
3.06E-02	1.77E-03	-1.26597441	HOXB3
4.24E-03	5.65E-05	-1.26603214	ZCCHC24
3.05E-02	1.76E-03	-1.2666681	RP11-45A17.2
3.38E-03	3.68E-05	-1.26820931	MIR4732
1.55E-02	5.51E-04	-1.27097321	RP11-727A23.4
3.50E-03	3.91E-05	-1.27196324	PLAT
2.48E-02	1.24E-03	-1.27271104	CHRM5
2.04E-02	8.79E-04	-1.27279987	RP11-298J20.3
2.10E-02	9.20E-04	-1.27310736	UST
4.07E-02	2.82E-03	-1.27348341	POM121L9P
4.88E-02	3.79E-03	-1.27354434	WNT10B
5.42E-03	8.68E-05	-1.27494529	LST1
5.37E-03	8.54E-05	-1.275795	PHGDH
4.46E-02	3.27E-03	-1.27633061	GPR68
4.80E-02	3.69E-03	-1.27754643	LOC100507424
1.59E-03	9.59E-06	-1.27790814	ENKD1
4.23E-03	5.62E-05	-1.27916447	PTK2B
4.16E-02	2.92E-03	-1.27971471	RNA5-8SP6
1.94E-02	7.98E-04	-1.28168026	CTD-2524L6.3
1.99E-03	1.43E-05	-1.28304643	NTHL1
9.47E-03	2.36E-04	-1.28333979	L2HGDH
2.62E-04	3.75E-07	-1.28357434	ZNF511
5.07E-03	7.73E-05	-1.28501429	GIMAP6
2.62E-02	1.36E-03	-1.2858128	RP11-399O19.9
4.72E-03	6.85E-05	-1.28720761	TCF21
8.31E-03	1.87E-04	-1.28756907	GRAP
8.44E-03	1.92E-04	-1.28796154	KCNJ15
3.55E-02	2.25E-03	-1.28882861	IKZF1
3.81E-04	7.19E-07	-1.28961649	THBD
4.98E-02	3.93E-03	-1.29012924	SSPO
3.35E-02	2.05E-03	-1.29295121	RP11-556O5.6
4.16E-03	5.40E-05	-1.29304896	CTC-526N19.1
4.00E-03	5.09E-05	-1.29372429	MPND
4.06E-02	2.81E-03	-1.29474383	RNF152
3.68E-02	2.38E-03	-1.29567483	RP11-266O8.1
4.11E-02	2.87E-03	-1.29581921	TTC38
2.48E-02	1.23E-03	-1.29620193	KCNMB4
1.24E-02	3.80E-04	-1.29812919	LINC00605
7.94E-03	1.72E-04	-1.29815393	GIMAP8
1.93E-04	2.10E-07	-1.29838971	RCBTB2
3.02E-02	1.73E-03	-1.30034979	AC004893.11
1.62E-02	5.88E-04	-1.30060289	MIR600
5.18E-03	8.05E-05	-1.30117384	RP11-523H24.3
5.59E-03	9.10E-05	-1.30370379	DDX60L
2.62E-02	1.36E-03	-1.30493929	MS4A7
1.84E-02	7.29E-04	-1.30690881	SPATA9
3.55E-02	2.24E-03	-1.30705933	LOC101927285
4.77E-02	3.65E-03	-1.30758357	TGFBR3
1.14E-02	3.25E-04	-1.30772717	PLCG2
3.13E-03	3.20E-05	-1.31133029	ADAMTS9-AS2
1.80E-02	7.05E-04	-1.31155493	FUOM
3.60E-02	2.30E-03	-1.31395357	CTD-2517M22.14
2.75E-03	2.60E-05	-1.31459931	ID2-AS1
4.82E-02	3.72E-03	-1.31485471	RP3-445N2.1
2.22E-02	1.02E-03	-1.31505231	RP11-16E12.1
3.50E-02	2.20E-03	-1.31944601	LINC01146
5.90E-03	1.00E-04	-1.32101923	USP15
4.20E-02	2.96E-03	-1.32110413	TCEAL7
4.63E-02	3.47E-03	-1.32221407	DOCK8
1.26E-02	3.88E-04	-1.32274914	CYBB
7.33E-03	1.48E-04	-1.32295056	LRRC17
2.54E-02	1.28E-03	-1.32488419	GGT6
2.39E-02	1.16E-03	-1.32645543	CTSB
1.51E-02	5.22E-04	-1.32665636	RP11-305D15.8
5.59E-03	9.09E-05	-1.32670314	SC5D
2.12E-02	9.38E-04	-1.32711353	INTS6
1.42E-03	7.99E-06	-1.327321	GIMAP7
3.01E-02	1.72E-03	-1.32832171	KIAA0125
4.42E-02	3.22E-03	-1.32928083	TRPC6
4.90E-03	7.32E-05	-1.3296346	IFT43
3.57E-02	2.26E-03	-1.33221493	ARRDC3-AS1
3.18E-02	1.88E-03	-1.33255887	EEF1DP3
3.21E-02	1.90E-03	-1.33338226	MTMR9
4.35E-02	3.13E-03	-1.334251	RNA45S5
1.97E-02	8.20E-04	-1.33534787	RP11-799D4.2
1.92E-02	7.89E-04	-1.3357656	TSPAN12
2.41E-02	1.17E-03	-1.33584076	SIGLEC7
3.81E-02	2.52E-03	-1.33632986	NFIA
8.60E-03	1.99E-04	-1.3368773	TSNAXIP1
1.10E-02	3.07E-04	-1.3370535	S1PR5
4.69E-02	3.56E-03	-1.33791133	LARGE-AS1
4.04E-02	2.79E-03	-1.3383621	S1PR4
1.39E-02	4.57E-04	-1.338441	HOXB-AS3
1.46E-02	4.95E-04	-1.33927676	NIPAL1
2.38E-02	1.14E-03	-1.340111	F8
9.02E-03	2.17E-04	-1.34033277	TTTY23
3.88E-02	2.61E-03	-1.34046696	LOC101927087
2.06E-02	8.95E-04	-1.34099183	AC067718.1
1.89E-02	7.67E-04	-1.34275193	ST3GAL6
3.83E-02	2.54E-03	-1.34373971	RP11-863K10.2
2.97E-02	1.68E-03	-1.34404399	FAM13A-AS1
2.13E-02	9.53E-04	-1.34526239	LINC00379
8.52E-03	1.96E-04	-1.34750536	FGL2
4.93E-02	3.86E-03	-1.3479394	SIGLEC5
4.96E-02	3.89E-03	-1.35035721	RP11-349F21.3
2.17E-02	9.79E-04	-1.35324247	IFI44
2.13E-02	9.44E-04	-1.35458144	RP11-182J1.17
3.39E-02	2.09E-03	-1.3547796	RP11-44F14.8
3.21E-02	1.91E-03	-1.35492619	AJ006995.3
1.01E-03	4.45E-06	-1.356439	TDO2
2.15E-03	1.62E-05	-1.35688779	C11orf54
2.78E-03	2.64E-05	-1.35698319	AC007422.1
1.83E-03	1.22E-05	-1.35738943	PCBP1-AS1
1.97E-02	8.23E-04	-1.35768871	LINC00261
3.95E-02	2.68E-03	-1.35958836	SLC9A3R2
3.74E-02	2.44E-03	-1.35994457	SDPR
1.62E-03	9.86E-06	-1.36033919	FAM65C
2.25E-02	1.04E-03	-1.36035314	DUSP1
1.25E-02	3.83E-04	-1.36052146	RP11-160N1.10
3.91E-03	4.84E-05	-1.36122993	COX7A1
1.28E-02	4.02E-04	-1.36333181	RP11-554D20.2
2.48E-02	1.23E-03	-1.36501986	GLT1D1
1.84E-02	7.31E-04	-1.36740456	LIPJ
3.64E-02	2.33E-03	-1.36774986	SLC38A2
9.51E-03	2.37E-04	-1.36812256	RP11-830F9.7
2.40E-02	1.16E-03	-1.36824943	SCARNA17
1.86E-02	7.43E-04	-1.3689623	LGI1
3.43E-02	2.12E-03	-1.36932827	ANTXRLP1
4.40E-02	3.19E-03	-1.36977141	RP5-1142A6.10
1.15E-03	5.76E-06	-1.37100616	RP11-295M3.2
3.22E-02	1.92E-03	-1.37120694	SEC31B
6.47E-03	1.18E-04	-1.37175706	CD247
4.57E-02	3.40E-03	-1.37232906	SORBS2
4.71E-02	3.57E-03	-1.37314857	FAM196A
3.95E-02	2.68E-03	-1.3733865	CLEC11A
4.35E-02	3.13E-03	-1.37383443	CSF1R
2.32E-02	1.09E-03	-1.37518436	SCARNA18
3.22E-02	1.92E-03	-1.37632477	TSPAN32
1.14E-03	5.68E-06	-1.37728743	FERMT2
2.71E-02	1.44E-03	-1.37813629	SH2D1A
3.26E-02	1.95E-03	-1.37886357	ERRFI1
4.46E-02	3.28E-03	-1.37942211	RP11-380G5.2
4.88E-02	3.79E-03	-1.37944233	AC012370.2
1.09E-03	5.14E-06	-1.38039219	DLG2
2.28E-02	1.06E-03	-1.38249093	GPHN
2.37E-02	1.13E-03	-1.38259481	BCO2
2.76E-02	1.48E-03	-1.3826709	RP11-649A18.5
1.07E-02	2.89E-04	-1.38307614	DCAF11
2.51E-03	2.14E-05	-1.38386079	CCDC25
9.61E-03	2.42E-04	-1.3845987	RP11-361D15.2
4.17E-03	5.44E-05	-1.38484263	SRPK3
6.98E-03	1.35E-04	-1.3850397	RP11-195E11.3
1.33E-03	7.14E-06	-1.38727103	PGM5P2
3.90E-02	2.62E-03	-1.38749731	SESN3
3.05E-03	3.05E-05	-1.38766716	PPAP2B
3.55E-02	2.24E-03	-1.3879021	GTF2IRD2
2.91E-03	2.86E-05	-1.38911086	DNAH2
1.43E-02	4.79E-04	-1.39144947	RP11-618M23.5
1.09E-03	5.16E-06	-1.39212849	TAPT1
3.49E-02	2.18E-03	-1.39450504	TXK
2.16E-02	9.75E-04	-1.39568943	CYGB
2.05E-02	8.87E-04	-1.39615989	AC012363.4
2.21E-02	1.01E-03	-1.39639239	RP11-47L3.1
3.23E-03	3.37E-05	-1.39881674	PLD1
1.16E-03	5.83E-06	-1.39922416	RASAL3
3.05E-03	3.05E-05	-1.3993119	ZIM2-AS1
2.01E-02	8.57E-04	-1.39935694	NLRP14
1.45E-02	4.91E-04	-1.40089323	MYZAP
3.54E-03	3.99E-05	-1.4011663	FAM43B
3.45E-02	2.15E-03	-1.40195629	NDRG2
2.23E-02	1.03E-03	-1.40218051	RP11-803B1.8
3.97E-03	4.99E-05	-1.40296707	DAAM2
9.96E-03	2.57E-04	-1.40463357	LOC100132741
7.60E-03	1.58E-04	-1.40562844	LILRB1
2.29E-03	1.82E-05	-1.40579457	BCKDHB
4.85E-02	3.76E-03	-1.40601967	LA16c-349E10.1
5.20E-03	8.11E-05	-1.40701931	RP11-325F22.2
1.61E-02	5.83E-04	-1.40743107	AGL
4.82E-02	3.73E-03	-1.40806371	PRR26
2.57E-02	1.31E-03	-1.40830699	C21orf91
5.93E-03	1.01E-04	-1.40972814	C6orf214
7.13E-03	1.41E-04	-1.40991611	RP11-219A15.4
3.35E-02	2.04E-03	-1.40995914	CCL4
1.96E-02	8.13E-04	-1.41083509	RP11-20B7.1
3.84E-03	4.66E-05	-1.41181924	SLC8A1
1.86E-02	7.45E-04	-1.41208273	FOXD3-AS1
3.01E-02	1.72E-03	-1.41277457	SERPINA5
2.10E-03	1.56E-05	-1.41331124	CTC-250I14.6
2.00E-02	8.46E-04	-1.41430621	BZRAP1
7.37E-03	1.50E-04	-1.41452869	LOC100507195
1.77E-02	6.80E-04	-1.41458729	SLA
4.66E-02	3.52E-03	-1.41472437	MMP2
2.12E-02	9.36E-04	-1.4150117	LOC101928880
6.28E-03	1.13E-04	-1.41859161	ACAT1
1.14E-02	3.29E-04	-1.41859737	DPEP2
6.00E-03	1.04E-04	-1.41871403	LOC728730
6.91E-03	1.33E-04	-1.4191218	FSTL1
1.88E-03	1.27E-05	-1.42020487	RP13-298C8.3
4.99E-02	3.93E-03	-1.42037254	RP11-415F23.2
2.34E-02	1.11E-03	-1.42105333	RP11-804A23.4
1.72E-02	6.51E-04	-1.42316943	TBC1D10C
2.77E-02	1.50E-03	-1.42367421	RP11-554A11.7
4.73E-03	6.88E-05	-1.4250327	RP11-321E2.3
5.93E-03	1.02E-04	-1.4252228	ENDOD1
1.66E-02	6.12E-04	-1.42581367	FAM167B
1.67E-03	1.04E-05	-1.42605263	CTD-2342J14.6
3.09E-02	1.81E-03	-1.42777354	RP11-1024P17.1
1.56E-02	5.58E-04	-1.42814186	FCGR3B
1.06E-03	4.90E-06	-1.42891274	ZEB2
2.03E-02	8.71E-04	-1.42960073	MIR4323
5.42E-03	8.68E-05	-1.42979341	DFNB59
2.11E-02	9.27E-04	-1.4302991	TMEM71
2.01E-03	1.46E-05	-1.4349637	ZNF334
4.25E-02	3.03E-03	-1.43716156	RFPL4A
1.55E-02	5.48E-04	-1.43726377	LURAP1L
3.78E-02	2.49E-03	-1.43788264	SATB1-AS1
2.22E-02	1.02E-03	-1.44079529	KRT27
4.40E-02	3.19E-03	-1.44233429	FHL1
1.71E-02	6.41E-04	-1.44284486	GUCY1A3
2.15E-03	1.63E-05	-1.44305409	RP11-707G14.7
4.02E-03	5.12E-05	-1.44319974	RP11-59C5.3
9.06E-04	3.65E-06	-1.4433822	RP11-522B15.3
1.83E-02	7.22E-04	-1.44376204	ZNF385B
2.02E-02	8.58E-04	-1.44536707	RP11-353N14.1
2.11E-02	9.28E-04	-1.44577714	CDHR2
8.87E-03	2.11E-04	-1.44672439	SCGB3A2
2.28E-02	1.06E-03	-1.44684663	RP11-158G18.1
1.26E-02	3.87E-04	-1.44913017	NLRC4
9.12E-03	2.21E-04	-1.44986929	TDRG1
2.60E-02	1.34E-03	-1.45004236	CYB5D2
3.84E-03	4.67E-05	-1.45021879	PRF1
2.44E-03	2.03E-05	-1.45052873	RP11-628E19.2
9.14E-04	3.74E-06	-1.4511858	RP11-250B2.5
1.04E-02	2.77E-04	-1.45331543	ARHGAP15
7.32E-03	1.48E-04	-1.45333954	MS4A6E
2.30E-03	1.84E-05	-1.45455269	HOXB4
1.29E-02	4.04E-04	-1.45474771	SEZ6L2
3.45E-02	2.15E-03	-1.45512456	RP13-514E23.1
3.05E-02	1.76E-03	-1.45580146	NOXO1
1.72E-03	1.08E-05	-1.45649343	MYCT1
7.75E-04	2.76E-06	-1.45754736	LINC00417
3.44E-02	2.14E-03	-1.45843923	GPR55
4.78E-02	3.66E-03	-1.45861303	RP11-113I22.1
1.10E-02	3.09E-04	-1.45922167	SRD5A1P1
3.96E-02	2.69E-03	-1.4597846	FUT3
4.66E-04	1.06E-06	-1.46015643	ACKR4
9.12E-03	2.21E-04	-1.46044043	RBL2
1.51E-02	5.22E-04	-1.46135474	VIM-AS1
2.91E-02	1.62E-03	-1.46149334	ZAP70
2.43E-02	1.19E-03	-1.46164396	LOC375196
1.83E-02	7.24E-04	-1.46241671	CD44
4.84E-02	3.75E-03	-1.46368824	TTC41P
2.34E-02	1.11E-03	-1.46532807	TRIM22
6.10E-03	1.07E-04	-1.46540286	FGGY
1.10E-02	3.05E-04	-1.46599717	ZNF132
4.61E-03	6.54E-05	-1.46624057	NSUN6
4.00E-02	2.73E-03	-1.46652753	RAB25
1.95E-02	8.12E-04	-1.46845274	TBX21
3.10E-02	1.81E-03	-1.4686355	GBP5
4.51E-02	3.33E-03	-1.47203494	RP5-849H19.3
1.24E-02	3.77E-04	-1.47216623	CCNDBP1
4.34E-02	3.12E-03	-1.47249234	LCK
2.34E-02	1.11E-03	-1.47352997	AC005304.1
3.90E-04	7.54E-07	-1.47416087	ABCA10
2.63E-03	2.33E-05	-1.47462231	REPS1
1.88E-03	1.27E-05	-1.47638036	ZNF503-AS1
1.62E-02	5.93E-04	-1.47720001	SLC4A2
1.45E-02	4.93E-04	-1.47769576	RP3-402G11.25
4.07E-04	8.27E-07	-1.47888591	ZEB2-AS1
9.06E-04	3.65E-06	-1.48014953	GLIDR
1.76E-02	6.74E-04	-1.4805678	KGFLP2
3.86E-02	2.58E-03	-1.48104639	TRABD2B
1.69E-02	6.31E-04	-1.48115809	CST7
2.22E-02	1.01E-03	-1.4816688	VIPR2
1.33E-02	4.23E-04	-1.48172631	AP000695.6
8.15E-03	1.81E-04	-1.48258327	RP11-434B12.1
3.39E-03	3.72E-05	-1.48406683	LMCD1-AS1
5.16E-03	7.95E-05	-1.4843505	LINC01405
1.49E-02	5.15E-04	-1.4849721	GPR18
3.41E-02	2.10E-03	-1.48642671	OXER1
7.49E-04	2.60E-06	-1.48691314	AVPI1
2.04E-02	8.75E-04	-1.49214869	CCR5
3.60E-04	6.30E-07	-1.49287069	RP11-438D14.2
2.12E-02	9.36E-04	-1.49339164	LIME1
8.85E-03	2.09E-04	-1.49529243	C1orf162
6.07E-04	1.73E-06	-1.49590543	ACADVL
2.84E-03	2.75E-05	-1.49653811	RP11-381K20.2
1.92E-02	7.90E-04	-1.49674593	RCAN1
3.79E-02	2.50E-03	-1.4967582	OXCT2
1.02E-02	2.67E-04	-1.49803013	RP11-419I17.1
3.50E-02	2.20E-03	-1.49906169	SPNS2
2.61E-02	1.35E-03	-1.50068889	CCDC158
2.00E-02	8.47E-04	-1.50071047	SLC19A3
2.43E-02	1.19E-03	-1.50093927	ZBP1
6.54E-03	1.20E-04	-1.5031586	SEC23IP
8.54E-03	1.97E-04	-1.50500056	ZNF462
2.37E-02	1.14E-03	-1.50744879	SORL1
6.69E-03	1.25E-04	-1.50758783	EFCAB6
4.64E-02	3.50E-03	-1.50764133	HS3ST3A1
1.10E-02	3.08E-04	-1.50772283	RN7SKP172
3.20E-02	1.90E-03	-1.51019947	RP11-139H15.7
4.19E-02	2.95E-03	-1.51125337	PRAMEF14
2.77E-03	2.62E-05	-1.51147211	RIC3
2.69E-02	1.42E-03	-1.51196243	SERPINA10
3.47E-02	2.17E-03	-1.51258617	KIF26A
3.06E-02	1.77E-03	-1.51441697	RP11-839D17.3
1.47E-02	5.00E-04	-1.51461211	LINC00869
3.12E-02	1.83E-03	-1.51769063	TTC39B
3.06E-04	4.53E-07	-1.51774199	RP11-467I17.1
2.40E-02	1.16E-03	-1.51862853	STARD13-AS
8.43E-03	1.92E-04	-1.51874807	RP11-53B2.1
4.06E-02	2.81E-03	-1.51947761	AC006150.1
3.32E-02	2.02E-03	-1.52255627	BTBD11
4.21E-03	5.57E-05	-1.52306379	HEXIM1
6.91E-03	1.33E-04	-1.52363116	KLRG1
5.20E-03	8.12E-05	-1.52378224	IL16
4.46E-02	3.27E-03	-1.52400194	ADGRE4P
1.26E-02	3.93E-04	-1.52407831	CTD-2194D22.1
1.92E-02	7.82E-04	-1.52409407	PTGER2
3.79E-02	2.50E-03	-1.52766629	PEMT
3.77E-03	4.48E-05	-1.52769919	TLR4
2.89E-03	2.83E-05	-1.52942517	RP11-166D19.1
4.49E-03	6.20E-05	-1.53115707	SLC25A25
3.16E-02	1.86E-03	-1.53132963	AC092580.4
1.21E-02	3.66E-04	-1.53202703	LOC101927412
1.73E-02	6.57E-04	-1.53270661	CTB-158D10.3
2.85E-03	2.77E-05	-1.53299014	CNTN4
9.59E-03	2.41E-04	-1.53341364	RAB11B-AS1
2.31E-02	1.09E-03	-1.5336459	CTD-2507G9.1
3.64E-03	4.24E-05	-1.53385731	GALC
1.71E-02	6.44E-04	-1.53557213	PI16
1.85E-02	7.35E-04	-1.53574386	CBR4
2.73E-02	1.45E-03	-1.53622073	RFPL4AL1
2.13E-02	9.50E-04	-1.53643676	IL18RAP
2.33E-02	1.10E-03	-1.5369985	PPARGC1A
3.62E-03	4.20E-05	-1.53796773	MIR135A1
1.46E-02	4.95E-04	-1.53932581	MMRN1
2.05E-02	8.84E-04	-1.54056871	RP11-82O19.1
1.21E-02	3.62E-04	-1.5407579	LINC01075
2.63E-02	1.37E-03	-1.540782	SCARNA9
4.17E-03	5.44E-05	-1.5409237	RARB
[truncated: 984 more rows]
