# Supplementary material for: Unraveling risk factors and transcriptomic signatures in liver cancer progression and mortality through machine learning and bioinformatics
Source: Brief Funct Genomics. 2026 Jan 9;25:elaf019. doi: 10.1093/bfgp/elaf019 (PMC12785888; doi:10.1093/bfgp/elaf019)
Supplement: Supplementary_File-2_elaf019 [file supplementary_file-2_elaf019.zip › Supplementary_File-2_elaf019.csv]

adj.P.Val	P.Value	t	logFC	GENE_SYMBOL
0.000141	9.67E-09	8.7872384	4.8281066	NR0B1
0.000733	4.08E-07	7.028739	4.7126267	CXCL1
0.006976	8.67E-05	4.7689791	3.8848973	MMP12
0.024683	1.05E-03	3.7584526	3.5884098	GPR64
0.019487	6.57E-04	3.9488455	3.5312257	MMP7
0.017976	5.55E-04	4.0174824	3.3282214	CA9
0.005184	4.77E-05	5.0112643	3.3017781	SAMD12
0.000937	9.50E-07	6.6556056	3.2980531	NEBL
0.005928	6.35E-05	4.8954741	3.2661631	CXCL8
0.000304	4.21E-08	8.0728312	3.2196527	TREM1
0.002101	6.04E-06	5.864767	3.1522571	MSC
0.001443	2.70E-06	6.204929	3.1494529	MMP1
0.0033	1.51E-05	5.4822919	3.1427442	CYP1B1
0.002696	1.01E-05	5.6500433	3.0719388	OTX1
0.000739	4.57E-07	6.9782378	3.0485662	SLC38A1
0.002806	1.15E-05	5.5974423	3.023963	PF4V1
0.005519	5.52E-05	4.9519697	2.982989	EGLN3
0.031023	1.65E-03	3.5737405	2.9778829	SPP1
0.008224	1.17E-04	4.6476717	2.8742063	POSTN
0.031023	1.64E-03	3.5739405	2.8314446	AKR1B1
0.003535	1.77E-05	5.4186754	2.8052017	SLC2A1
0.002356	8.21E-06	5.7362868	2.7281505	ENO2
0.005497	5.47E-05	4.9560035	2.7081829	SIX1
0.027226	1.26E-03	3.6818896	2.6942668	WFDC21P
0.025818	1.14E-03	3.7257885	2.6791634	RASEF
0.016498	4.64E-04	4.0901022	2.6496913	IL6
0.009062	1.46E-04	4.5579958	2.6494838	CXCL6
0.013424	3.02E-04	4.2634749	2.6389641	IL4I1
0.038891	2.55E-03	3.3931479	2.6256641	SYT13
0.020776	7.42E-04	3.8994408	2.5988858	lnc-ARRDC3-1
0.014592	3.66E-04	4.1864601	2.575727	SLC6A15
0.010974	2.08E-04	4.4153188	2.5708671	TM4SF19
0.030284	1.55E-03	3.5970783	2.5619202	NXPH4
0.004919	4.19E-05	5.064088	2.5573646	DNAH5
0.000583	2.56E-07	7.2373087	2.5525371	ADAM12
0.003535	1.81E-05	5.4086691	2.5482711	SLC16A3
0.002487	8.97E-06	5.6993712	2.5328102	SIPA1L2
0.037971	2.42E-03	3.4138945	2.4953243	lnc-LRRIQ1-1
0.003772	2.26E-05	5.3170634	2.4908806	PROM1
0.03705	2.31E-03	3.433303	2.4825107	GAD1
0.001928	5.07E-06	5.9385305	2.4413027	ABLIM2
0.037541	2.37E-03	3.4232384	2.4335754	LONRF2
0.031189	1.67E-03	3.5683039	2.4269106	LINC01508
0.041816	2.88E-03	3.3418905	2.4221881	TMPRSS3
0.012257	2.53E-04	4.3350978	2.4095342	LRP8
0.001502	3.44E-06	6.1028805	2.4042523	SULF1
0.005297	5.02E-05	4.9912189	2.403964	TNFAIP6
0.025101	1.08E-03	3.7466699	2.4032392	TMEM158
0.014554	3.61E-04	4.191226	2.4011652	POPDC3
0.004919	4.20E-05	5.0633646	2.3989862	HK2
0.018352	5.83E-04	3.9972829	2.3955368	GCNT3
0.04351	3.11E-03	3.3099039	2.3475963	lnc-LRRC17-1
0.028631	1.40E-03	3.6402727	2.3373261	LAMP5
0.004165	2.78E-05	5.2326659	2.3312306	BHLHE41
0.012833	2.79E-04	4.2955748	2.3192782	FCGR1B
0.018682	6.05E-04	3.9824203	2.312347	LOC100507195
0.026054	1.16E-03	3.7181846	2.3058921	CTHRC1
0.00983	1.65E-04	4.5073172	2.2958713	ELOVL7
0.000747	4.75E-07	6.960602	2.2946805	PVT1
0.001459	2.80E-06	6.1895896	2.2821591	PKM
0.011328	2.18E-04	4.3948199	2.2820873	RCOR2
0.019251	6.44E-04	3.9570893	2.2653566	lnc-KIAA0087-2
0.007604	1.01E-04	4.7088785	2.2429007	GREM1
0.009156	1.50E-04	4.5469583	2.2345475	SPOCD1
0.000505	2.08E-07	7.3306309	2.2342744	ROR1
0.037246	2.33E-03	3.4299876	2.2280889	FHOD3
0.003535	1.76E-05	5.4204418	2.2273796	ERICH2
0.049495	3.94E-03	3.2112064	2.2206276	CCNO
0.040517	2.73E-03	3.3647089	2.215467	SLCO5A1
0.008541	1.29E-04	4.6091995	2.2146043	LIF
0.008457	1.25E-04	4.6192579	2.2124716	LRP12
0.021456	7.86E-04	3.8757247	2.2095547	FER1L4
0.017819	5.43E-04	4.0260458	2.2079415	FA2H
0.006315	7.22E-05	4.8433072	2.2053667	PRRX2
0.013458	3.04E-04	4.2609621	2.1826667	C2CD4A
0.047823	3.72E-03	3.2347296	2.1745349	PTGFR
0.00372	2.17E-05	5.3333353	2.1712955	DDX43
0.00563	5.90E-05	4.9250304	2.1650085	ADORA2B
0.000362	6.21E-08	7.8887659	2.1645471	PFKFB3
0.006169	6.80E-05	4.8671136	2.1497775	PDPN
0.011367	2.20E-04	4.3923695	2.142158	ARNT2
0.001183	1.65E-06	6.4166022	2.1375286	C1orf21
0.007416	9.57E-05	4.7286546	2.1269124	FPR1
0.00746	9.74E-05	4.7214954	2.1230529	IER3
0.035242	2.11E-03	3.4708252	2.1151837	lnc-SIK1-2
0.016337	4.54E-04	4.0990589	2.1123455	WIPF3
0.019532	6.64E-04	3.9444007	2.1084155	PAQR5
0.037455	2.36E-03	3.4249875	2.098679	SLC2A5
0.027618	1.30E-03	3.6690461	2.0956025	DIRAS2
0.004474	3.37E-05	5.152898	2.0919875	ALOX5AP
0.036856	2.28E-03	3.4381551	2.0656539	ADAMTS14
0.008787	1.37E-04	4.5820332	2.0587553	FCGR2B
0.004165	2.78E-05	5.2325726	2.0555037	PFKP
0.032509	1.80E-03	3.53564	2.0463313	CAGE1
0.026624	1.21E-03	3.6982369	2.045126	LUCAT1
0.012072	2.46E-04	4.3463344	2.0444567	C3orf80
0.02238	8.76E-04	3.8317673	2.0431214	STRA6
0.039251	2.59E-03	3.3858479	2.0416106	NOVA1
0.004231	3.00E-05	5.2012852	2.0229917	LOC100132891
0.020928	7.52E-04	3.8937562	2.0137692	ALOX5
0.004046	2.57E-05	5.2651889	2.0030995	LIMCH1
0.001119	1.50E-06	6.4577303	2.0007184	FAP
0.033009	1.86E-03	3.5230084	1.9972182	B4GALNT1
0.001459	3.17E-06	6.1373433	1.9901661	lnc-MYC-2
0.000447	1.38E-07	7.5173648	1.9899168	NCR3LG1
0.032564	1.81E-03	3.5341221	1.9638391	ZG16B
0.001183	1.71E-06	6.4014198	1.9629166	SLC1A5
0.002678	9.99E-06	5.6548652	1.959556	LY96
0.009615	1.61E-04	4.5191793	1.9526501	INHBA
0.010449	1.91E-04	4.4493306	1.9525785	CCDC80
0.000304	4.69E-08	8.0208554	1.9504468	TMEM55A
0.017711	5.31E-04	4.0355625	1.950076	RGS1
0.014867	3.79E-04	4.1715232	1.9471863	GSDMC
0.006884	8.40E-05	4.7817061	1.9456574	EGFL6
0.003953	2.45E-05	5.2848989	1.9387785	BDKRB1
0.010429	1.89E-04	4.4541341	1.9382366	BATF
0.025952	1.15E-03	3.7219252	1.9364724	LARP6
0.02301	9.14E-04	3.8145808	1.9253467	MLLT11
0.030423	1.57E-03	3.5925211	1.9224733	WISP2
0.04181	2.88E-03	3.3423832	1.9147665	SERPINE1
0.003153	1.39E-05	5.5181512	1.9107645	SYK
0.017475	5.18E-04	4.045561	1.910041	RSPH1
0.026084	1.16E-03	3.7162786	1.9034332	CILP
0.003283	1.49E-05	5.4875622	1.9028104	CCDC109B
0.010431	1.89E-04	4.4532674	1.9027128	C15orf48
0.008548	1.31E-04	4.6022403	1.9013479	CXCL3
0.025089	1.08E-03	3.7471885	1.8842735	COLEC12
0.010288	1.83E-04	4.4671976	1.882103	ABHD17C
0.045815	3.40E-03	3.2731068	1.8794469	QPCT
0.001045	1.19E-06	6.5592776	1.8763148	ASPH
0.021894	8.21E-04	3.8580436	1.8734655	BCAT1
0.033289	1.89E-03	3.5158812	1.8702349	SGPP2
0.018729	6.07E-04	3.9808123	1.8676385	SUSD4
0.002356	8.14E-06	5.74008	1.8649538	ABCC1
0.031959	1.75E-03	3.5492675	1.8639571	lnc-DSC3-2
0.024537	1.03E-03	3.7666136	1.8588789	ANKRD22
0.014053	3.36E-04	4.2205679	1.8587264	GRIN2D
0.004765	3.86E-05	5.098218	1.8533543	LOC154761
0.045395	3.34E-03	3.2799841	1.8527752	CCL26
0.020896	7.51E-04	3.8945714	1.8515572	FZD6
0.010765	2.01E-04	4.4290205	1.8466514	OSM
0.041084	2.78E-03	3.3563797	1.8456869	lnc-NRSN1-2
0.006169	6.84E-05	4.8649318	1.8401409	SEL1L3
0.010449	1.90E-04	4.4505228	1.8398369	MCOLN2
0.042167	2.92E-03	3.3361318	1.838522	SLAIN1
0.044691	3.25E-03	3.2910416	1.8365962	TPBG
0.007394	9.53E-05	4.7305133	1.8341943	NDUFA4L2
0.041234	2.80E-03	3.3538805	1.8337571	KLHL30
0.012299	2.55E-04	4.3327222	1.829816	MAGI2-AS3
0.008976	1.44E-04	4.5631147	1.8243427	FAM81A
0.003153	1.41E-05	5.5122944	1.8229447	C4orf47
0.034319	2.01E-03	3.4919896	1.8224958	PPP2R2C
0.027925	1.33E-03	3.661541	1.8207859	C3orf52
0.011908	2.40E-04	4.3568988	1.8151128	S100A11
0.025944	1.15E-03	3.7223645	1.805514	RIMKLA
0.029747	1.51E-03	3.6088141	1.8024006	GPX8
0.017903	5.51E-04	4.0201546	1.7989334	lnc-MTX1-1
0.011862	2.38E-04	4.3606627	1.7987232	FUT8
0.006361	7.37E-05	4.8348711	1.7935061	TLR2
0.008311	1.20E-04	4.6386774	1.7895261	WDR54
0.008548	1.29E-04	4.6070062	1.789513	SLC11A1
0.031568	1.70E-03	3.5601746	1.7854616	TC2N
0.034963	2.08E-03	3.4779835	1.7828117	IL1B
0.015664	4.20E-04	4.1301276	1.7779722	PLAUR
0.038309	2.46E-03	3.4071344	1.7776415	LINC01265
0.006005	6.57E-05	4.8811907	1.7770903	STK39
0.026346	1.18E-03	3.7084958	1.7750133	SOCS3
0.003431	1.63E-05	5.4511166	1.7697694	DANCR
0.007442	9.66E-05	4.724724	1.76615	EMP3
0.011912	2.40E-04	4.3561932	1.7579031	LRRC73
0.001828	4.66E-06	5.9735479	1.7523484	AMPD3
0.02737	1.28E-03	3.6767784	1.7518449	NIM1K
0.012765	2.76E-04	4.2999469	1.7480451	KLHL29
0.003283	1.50E-05	5.4860002	1.7467345	PDP1
0.016467	4.61E-04	4.0924147	1.7370113	ADTRP
0.045422	3.34E-03	3.2794378	1.7349384	COL16A1
0.019596	6.68E-04	3.9422591	1.7347777	PTPN13
0.003535	1.77E-05	5.4179574	1.7324138	RGS2
0.047218	3.64E-03	3.2444535	1.7290698	COL24A1
0.046091	3.44E-03	3.2679694	1.7248078	MST1R
0.044037	3.17E-03	3.3014689	1.7224088	PHLDA2
0.043785	3.14E-03	3.305864	1.719943	ALDH1A3
0.001459	3.01E-06	6.158394	1.7172311	CLIC2
0.045308	3.33E-03	3.2811638	1.7158308	HAS2-AS1
0.036364	2.23E-03	3.448342	1.7153161	MMP9
0.019379	6.51E-04	3.9522972	1.7131392	CD47
0.02749	1.29E-03	3.6728935	1.7099892	TMTC2
0.023849	9.76E-04	3.7874689	1.7072257	DNAJB13
0.007994	1.12E-04	4.6661781	1.7009735	RAB42
0.02362	9.62E-04	3.7937645	1.6974455	LOC101929759
0.016346	4.54E-04	4.0983421	1.6868121	ADAMTS3
0.003551	1.87E-05	5.3960068	1.6834182	C5orf30
0.023438	9.46E-04	3.8002484	1.6807686	KIAA0226L
0.036723	2.27E-03	3.4403473	1.6791033	VTCN1
0.009105	1.48E-04	4.5509156	1.6763695	LTBP1
0.005519	5.53E-05	4.9515622	1.6757547	HSPA6
0.00042	9.38E-08	7.6963912	1.6737825	HOMER3
0.007205	9.10E-05	4.7493119	1.6689699	LINC01094
0.016032	4.39E-04	4.1125195	1.6678856	MINOS1-NBL1
0.004765	3.93E-05	5.0910293	1.6675318	HTRA4
0.006653	7.89E-05	4.8067671	1.6670921	SSPN
0.040571	2.73E-03	3.3639937	1.6661909	LOX
0.021787	8.14E-04	3.8617363	1.6640355	SLN
0.024196	1.01E-03	3.7754435	1.662283	WWTR1
0.018056	5.63E-04	4.0114147	1.6579612	SPANXA1
0.032373	1.79E-03	3.5397953	1.6532535	FBXO32
0.004325	3.17E-05	5.1779205	1.6519342	PCNXL2
0.046369	3.48E-03	3.2627661	1.6497679	MEDAG
0.047292	3.64E-03	3.2434479	1.6492927	IQCD
0.00232	7.45E-06	5.7767929	1.6462119	RNF24
0.007416	9.58E-05	4.7282286	1.6432602	DUSP5
0.017059	4.94E-04	4.0641123	1.6369354	FCGR2C
0.012072	2.46E-04	4.3464881	1.6318841	LILRB4
0.023055	9.17E-04	3.8132637	1.6318254	DGKG
0.010828	2.03E-04	4.4244238	1.6307915	CYTIP
0.006833	8.30E-05	4.7864552	1.6285658	SLIT2
0.008364	1.22E-04	4.6316765	1.6270303	ITGAV
0.008457	1.25E-04	4.6197336	1.6254985	SMKR1
0.004559	3.51E-05	5.1364582	1.6211096	LINC01503
0.017791	5.42E-04	4.027143	1.6209728	MCOLN3
0.004765	3.82E-05	5.1027149	1.6187873	UPP1
0.013795	3.20E-04	4.2402652	1.6173385	DNAJC6
0.035855	2.17E-03	3.4588519	1.6154019	JSRP1
0.031351	1.68E-03	3.5651146	1.6137941	PPFIA4
0.000656	3.32E-07	7.1206688	1.6127371	SLC16A6
0.002806	1.16E-05	5.5923784	1.6115271	PGK1
0.004739	3.78E-05	5.1067176	1.6100199	SLC25A24
0.023278	9.33E-04	3.8060603	1.6064637	ADM
0.00372	2.17E-05	5.3340819	1.6048476	C1orf233
0.006828	8.27E-05	4.787883	1.6045907	CD274
0.002459	8.79E-06	5.7081159	1.6045467	RUNX1
0.012987	2.87E-04	4.2843951	1.6039888	ZFPM2-AS1
0.017522	5.20E-04	4.0436336	1.5999501	NAT8L
0.00828	1.19E-04	4.6421469	1.5994294	ZNF215
0.00779	1.06E-04	4.6867562	1.5968304	NAP1L3
0.018495	5.92E-04	3.9907891	1.5934692	SUN3
0.008457	1.25E-04	4.6195782	1.5912177	MAGI2-IT1
0.027097	1.25E-03	3.68652	1.5883006	KLHL41
0.027829	1.32E-03	3.6644363	1.5844884	IL21R
0.019858	6.83E-04	3.9331659	1.5834266	CXCL5
0.011023	2.09E-04	4.4127895	1.5823638	MNDA
0.019532	6.64E-04	3.9446047	1.5823018	BDKRB2
0.00217	6.47E-06	5.835888	1.5809145	HMOX1
0.00489	4.10E-05	5.0733614	1.5808458	SNCG
0.022146	8.54E-04	3.8421617	1.5752931	EGF
0.019434	6.55E-04	3.9503118	1.5737405	ABCA3
0.017711	5.32E-04	4.0341956	1.5721396	lnc-GBE1-5
0.025197	1.09E-03	3.742509	1.5715366	PCDHAC2
0.014406	3.55E-04	4.1983828	1.5695154	NXPE3
0.003581	1.96E-05	5.3765073	1.5648493	MIR210HG
0.033335	1.90E-03	3.5135687	1.5625336	PDLIM3
0.001343	2.28E-06	6.2767287	1.5619689	NRIP3
0.019295	6.46E-04	3.9553583	1.5590783	PFN2
0.002806	1.11E-05	5.6099108	1.555397	MID2
0.033329	1.90E-03	3.5140313	1.5547757	lnc-FOXG1-6
0.009101	1.48E-04	4.551923	1.5541375	LAPTM5
0.004195	2.90E-05	5.2145747	1.5530672	ERVMER34-1
0.008125	1.15E-04	4.6551745	1.5518688	BNC2
0.012965	2.86E-04	4.2857156	1.5517468	FAM27E2
0.014592	3.65E-04	4.1866295	1.5508688	SCIN
0.011848	2.37E-04	4.3614907	1.5486713	DUSP5P1
0.015468	4.11E-04	4.1393916	1.5476542	CA11
0.038564	2.50E-03	3.4005643	1.5428851	TNRC18
0.005968	6.40E-05	4.8920989	1.5409731	SLC37A1
0.004765	3.91E-05	5.093063	1.5397462	EDA
0.044426	3.22E-03	3.2951676	1.5385574	CYB561
0.038683	2.52E-03	3.3979049	1.5362674	C6orf223
0.008594	1.32E-04	4.5977587	1.5360711	PTGS1
0.011661	2.31E-04	4.3724463	1.5330253	PLAU
0.021952	8.25E-04	3.8559818	1.5308358	PIM2
0.017223	5.04E-04	4.05642	1.5296941	LOC442132
0.005426	5.34E-05	4.9660147	1.5294844	SLC16A7
0.007604	1.01E-04	4.7069155	1.5283207	ATP1B3
0.012652	2.71E-04	4.3080902	1.5255294	LOC441204
0.00588	6.28E-05	4.8998725	1.5251617	CASC15
0.003969	2.47E-05	5.2811071	1.5234142	XLOC_l2_011265
0.012156	2.50E-04	4.3408198	1.5166313	HSPA12A
0.022446	8.79E-04	3.8303737	1.5165858	FCRL5
0.003431	1.62E-05	5.4540933	1.5161745	TMEM154
0.001459	3.16E-06	6.1380381	1.5155519	FGF11
0.006342	7.28E-05	4.8397293	1.5154393	LOC100507002
0.005543	5.68E-05	4.9402054	1.5105998	ITGAM
0.027881	1.32E-03	3.6630793	1.5096864	FAM127C
0.017522	5.20E-04	4.0435151	1.5075804	SLC22A15
0.004417	3.29E-05	5.1628288	1.507354	NCF1
0.009931	1.70E-04	4.4952204	1.5073052	NCF2
0.046082	3.43E-03	3.2684332	1.5032787	HSPB8
0.004765	3.84E-05	5.1006254	1.5021752	LAT2
0.018375	5.85E-04	3.9956922	1.498213	PLEK
0.005261	4.94E-05	4.997007	1.4959512	GPR183
0.001459	2.88E-06	6.1782137	1.4957569	HMGB3P1
0.012114	2.48E-04	4.343673	1.4945624	MYOF
0.015481	4.13E-04	4.1369828	1.4910569	TIMP1
0.005363	5.16E-05	4.9795874	1.4901883	PCED1B-AS1
0.010228	1.80E-04	4.4738725	1.481914	JAKMIP3
0.013752	3.18E-04	4.2434118	1.4808765	SRGN
0.003551	1.88E-05	5.393333	1.4777485	C4orf48
0.003365	1.58E-05	5.4651008	1.4775945	TYRO3
0.003551	1.89E-05	5.3906374	1.4766671	FAM57A
0.041654	2.86E-03	3.345281	1.4763564	SPAG4
0.004019	2.54E-05	5.2691024	1.4762474	ZNF683
0.021952	8.27E-04	3.8552287	1.474913	TLR8
0.032477	1.80E-03	3.5371206	1.4744715	WDR66
0.003148	1.38E-05	5.5216107	1.4715652	LOC399715
0.003348	1.55E-05	5.4732487	1.4698329	lnc-C7orf65-2
0.024458	1.02E-03	3.7685188	1.4697464	CYR61
0.018612	6.01E-04	3.9851706	1.4697179	AIM2
0.004195	2.91E-05	5.2130286	1.4669447	LPCAT1
0.022483	8.83E-04	3.8286689	1.4666176	XLOC_l2_012432
0.013613	3.11E-04	4.2514369	1.4629186	lnc-AC007405.7.1-1
0.035846	2.17E-03	3.4599906	1.4629039	PITX1
0.036927	2.29E-03	3.4363346	1.4598563	LGALS9C
0.032122	1.76E-03	3.5453222	1.4581	LILRB3
0.027226	1.26E-03	3.6823271	1.4566905	KIF3C
0.029157	1.46E-03	3.6220437	1.4558521	C17orf51
0.030044	1.54E-03	3.6014358	1.4557654	SLC7A1
0.009931	1.69E-04	4.4974149	1.4546581	RGS17
0.042671	2.99E-03	3.3265871	1.4534731	lnc-THOC1-1
0.030766	1.62E-03	3.581001	1.453464	lnc-EXTL1-1
0.044626	3.25E-03	3.2920465	1.446533	RSAD2
0.03506	2.09E-03	3.4752345	1.4452241	HLA-J
0.003465	1.66E-05	5.4445334	1.4434257	FSIP1
0.00828	1.19E-04	4.640978	1.4411384	SCPEP1
0.007007	8.75E-05	4.7649135	1.4400673	PDK1
0.000937	9.49E-07	6.6560775	1.4400608	PDK3
0.008508	1.27E-04	4.6140983	1.4364767	FCHO1
0.038161	2.45E-03	3.4097117	1.4313403	CHST2
0.025541	1.12E-03	3.7319567	1.4308625	HTRA3
0.012401	2.59E-04	4.3256958	1.4283561	SRGAP1
0.010191	1.78E-04	4.476953	1.4281895	ADAM8
0.004485	3.40E-05	5.1500402	1.4278713	CD300A
0.033683	1.94E-03	3.5062348	1.4267443	LOC100506691
0.046538	3.52E-03	3.2579951	1.4200877	SLC6A6
0.034948	2.07E-03	3.4783332	1.4199247	NFE2L3
0.0037	2.11E-05	5.3453366	1.4193153	ABCG1
0.016623	4.71E-04	4.0839012	1.4177829	MAP7D3
0.005056	4.54E-05	5.0314401	1.4149074	FAM27E3
0.042671	2.99E-03	3.3263931	1.414299	KIF25-AS1
0.018496	5.94E-04	3.989575	1.4137121	FAM27C
0.019618	6.69E-04	3.9411752	1.4136739	DPY19L2P1
0.040379	2.71E-03	3.3669755	1.4117685	OXCT1
0.004702	3.71E-05	5.1143426	1.4088984	FMNL2
0.024858	1.06E-03	3.7527728	1.4079768	SOX11
0.004841	4.02E-05	5.0814722	1.4030806	LOC100505664
0.029162	1.46E-03	3.621579	1.4018705	GPNMB
0.022066	8.46E-04	3.8460601	1.3993812	IL20RB
0.037798	2.40E-03	3.418369	1.3989316	lnc-C3orf52-1
0.007112	8.93E-05	4.7566642	1.3979245	ALDOA
0.022003	8.33E-04	3.8521386	1.3969254	HIVEP3
0.039118	2.57E-03	3.3885506	1.3968726	SLC25A12
0.004231	2.98E-05	5.2040929	1.3966432	lnc-TGS1-1
0.026679	1.22E-03	3.6965351	1.3941961	ICAM1
0.020702	7.38E-04	3.9017785	1.3904424	CXorf21
0.022038	8.37E-04	3.8501875	1.3901284	SELM
0.042669	2.99E-03	3.3268677	1.3896239	PTAFR
0.014476	3.58E-04	4.1950511	1.3892563	KCNN4
0.026874	1.23E-03	3.6924849	1.3887557	SRRM3
0.015447	4.10E-04	4.1402323	1.386507	TRIM46
0.027826	1.32E-03	3.6646297	1.3860728	TMEM54
0.023893	9.81E-04	3.7856775	1.3857387	CD55
0.00557	5.78E-05	4.9334238	1.3847497	ANKRD37
0.043005	3.03E-03	3.3207343	1.3836976	DDR2
0.012344	2.57E-04	4.3282275	1.3830439	NCF1B
0.024537	1.03E-03	3.7659688	1.3822433	PTX3
0.02322	9.25E-04	3.8094628	1.3814443	RAB38
0.004677	3.66E-05	5.1191618	1.3807405	LOC100507006
0.007854	1.08E-04	4.6784724	1.3804643	RIMBP3
0.019159	6.36E-04	3.9622183	1.3779747	TRAF3IP3
0.015789	4.28E-04	4.1225343	1.3776382	S100A4
0.02608	1.16E-03	3.716735	1.3769753	PLP2
0.001459	3.18E-06	6.1353459	1.3728007	lnc-DCAF4L1-1
0.014069	3.39E-04	4.217373	1.3701727	LOC102725300
0.022211	8.59E-04	3.8398421	1.3701346	RUNX3
0.013813	3.23E-04	4.2368358	1.36925	DOK3
0.032892	1.84E-03	3.5267413	1.3663258	LPAR1
0.001398	2.49E-06	6.2395151	1.3657727	SPTSSA
0.006353	7.33E-05	4.8368386	1.3603858	FCAR
0.022262	8.66E-04	3.8366168	1.3592212	HAVCR2
0.01973	6.74E-04	3.938238	1.3583866	EID3
0.006716	8.02E-05	4.8003952	1.3567143	lnc-FKBP2-1
0.007994	1.12E-04	4.6652192	1.355791	RENBP
0.027341	1.28E-03	3.6775271	1.3551931	TOX
0.006948	8.56E-05	4.7738231	1.3549619	GFI1
0.030696	1.61E-03	3.583146	1.3545314	ASNS
0.008548	1.31E-04	4.6019924	1.3543728	DOCK8
0.049653	3.97E-03	3.2076768	1.3502889	ZBP1
0.033362	1.91E-03	3.5127535	1.3499017	MAPK10
0.001459	2.90E-06	6.1741878	1.3497677	DENND3
0.006242	7.04E-05	4.8535365	1.3483657	GLA
0.040607	2.74E-03	3.3627211	1.3478943	STK26
0.008887	1.40E-04	4.5758871	1.3473138	TAGAP
0.022312	8.69E-04	3.8349709	1.3440534	CCL11
0.01354	3.09E-04	4.2544433	1.3425836	ITGB2
0.006948	8.57E-05	4.7733769	1.3409015	LOC100131541
0.00998	1.72E-04	4.4922101	1.3403884	NPL
0.046722	3.55E-03	3.2540007	1.3400099	FCRL2
0.043007	3.04E-03	3.3196677	1.3394699	LHFPL2
0.026346	1.18E-03	3.7088856	1.3393207	FBXO41
0.040449	2.72E-03	3.3657248	1.3389241	TMTC1
0.016306	4.51E-04	4.1011761	1.3379368	PTPN22
0.005082	4.58E-05	5.0286346	1.3376287	BTK
0.00828	1.19E-04	4.6410326	1.3371898	XLOC_l2_010724
0.02117	7.68E-04	3.8853775	1.3363867	LILRA2
0.012315	2.56E-04	4.3302037	1.3340377	CCR1
0.025515	1.12E-03	3.7329624	1.3339246	SOX4
0.008521	1.28E-04	4.6112783	1.3338206	CXCR4
0.006683	7.96E-05	4.8035684	1.3336849	IQSEC2
0.007615	1.02E-04	4.7032	1.3314934	lnc-C15orf48-1
0.025126	1.08E-03	3.7458793	1.3297337	VAV1
0.024537	1.03E-03	3.7657132	1.3285285	G6PD
0.002123	6.16E-06	5.8563489	1.3282792	MSN
0.016585	4.68E-04	4.0862482	1.3275275	IL2RA
0.045757	3.39E-03	3.2740285	1.3254427	PTGER4
0.024858	1.06E-03	3.7526178	1.3253894	FCGR2A
0.046681	3.54E-03	3.2562297	1.3253485	lnc-MLXIP-1
0.007003	8.72E-05	4.7662384	1.3243705	MEX3B
0.025146	1.08E-03	3.7451217	1.3242973	LOC101927798
0.010323	1.84E-04	4.4634358	1.3229334	PPM1H
0.01581	4.31E-04	4.1201101	1.3222173	ATP6V1E2
0.017608	5.26E-04	4.0394214	1.3165912	CIITA
0.014658	3.70E-04	4.1818663	1.3143417	CCDC112
0.02405	9.93E-04	3.7804567	1.3131443	COL5A1
0.024196	1.00E-03	3.7758193	1.309748	CAPG
0.011201	2.14E-04	4.4022732	1.3093829	CD53
0.006263	7.11E-05	4.8490962	1.3091428	LOC101927027
0.008895	1.40E-04	4.573455	1.3085048	THEMIS2
0.039373	2.60E-03	3.3837642	1.3077558	PTPN7
0.005331	5.09E-05	4.9847922	1.3061709	IL5RA
0.037414	2.35E-03	3.4265779	1.3051925	LILRA6
0.004637	3.61E-05	5.1254387	1.3046628	CECR6
0.001054	1.27E-06	6.5302516	1.3044704	RGS10
0.043007	3.04E-03	3.3195999	1.2994698	TRPM2
0.00273	1.06E-05	5.6299711	1.2969182	lnc-CHSY1-5
0.045503	3.35E-03	3.2782757	1.2964104	C8orf88
0.004919	4.23E-05	5.0602325	1.296314	CHST11
0.042059	2.91E-03	3.338241	1.2961117	SOCS1
0.034578	2.04E-03	3.4852766	1.2952104	EMILIN2
0.047129	3.62E-03	3.2459897	1.294919	KLRC3
0.028823	1.43E-03	3.6324447	1.2948555	ADAMDEC1
0.0106	1.95E-04	4.4412611	1.294768	LINC01271
0.028362	1.38E-03	3.6472511	1.293625	CARD6
0.035846	2.17E-03	3.4598925	1.291976	FHAD1
0.017178	5.00E-04	4.0595079	1.2914436	SNCA
0.014053	3.37E-04	4.2190751	1.2896593	UBE2E2
0.003551	1.89E-05	5.3900824	1.2886881	PLEKHO1
0.003804	2.33E-05	5.3046903	1.2871827	THAP10
0.018025	5.59E-04	4.0140487	1.2866943	ACOXL
0.008013	1.13E-04	4.661778	1.2845405	NRP1
0.046148	3.45E-03	3.2665979	1.2829477	RARRES3
0.004859	4.05E-05	5.0784788	1.2829026	TMSB4X
0.014099	3.41E-04	4.2150729	1.2825285	PDE4DIP
0.014393	3.53E-04	4.2005885	1.2822955	SLC9A7
0.020478	7.21E-04	3.9110459	1.281766	CHAF1B
0.025334	1.10E-03	3.7376741	1.2810238	RHOH
0.004904	4.14E-05	5.069629	1.2803902	PDE4A
0.027983	1.33E-03	3.6601758	1.2798385	CTSW
0.026084	1.16E-03	3.7163442	1.2787119	FLNA
0.001178	1.60E-06	6.4297809	1.2772679	MTMR1
0.019987	6.94E-04	3.9262969	1.2760569	DYRK3
0.022717	8.96E-04	3.8226364	1.2741912	KLRC4
0.003481	1.67E-05	5.440598	1.2734731	PARP8
0.019317	6.48E-04	3.954466	1.2722961	NR4A3
0.00552	5.54E-05	4.9507398	1.2719821	IL17RD
0.001318	2.17E-06	6.2987979	1.2714381	C10orf113
0.00041	7.75E-08	7.7852757	1.2713416	GOLGA2P7
0.003551	1.86E-05	5.3983781	1.2706426	TMEM164
0.019121	6.31E-04	3.9653301	1.269177	C21orf91
0.017634	5.27E-04	4.0381356	1.2689256	C5AR1
0.030291	1.56E-03	3.5963658	1.2682334	FPR2
0.014554	3.62E-04	4.1908778	1.2679836	FZD2
0.02421	1.01E-03	3.7743736	1.2677823	TGFB1
0.016328	4.53E-04	4.099937	1.2670341	WIPF1
0.024594	1.04E-03	3.7618466	1.264809	SAMD9L
0.030904	1.63E-03	3.5781517	1.26443	CYBB
0.034578	2.04E-03	3.4852939	1.2633855	KIAA0408
0.002238	6.89E-06	5.809483	1.263129	MXRA7
0.041795	2.87E-03	3.3431448	1.2624447	CYB5R2
0.024124	1.00E-03	3.7773306	1.2609738	KCND2
0.001081	1.37E-06	6.4972611	1.2605474	LOC101928948
0.012267	2.54E-04	4.334439	1.2584601	NRCAM
0.00503	4.51E-05	5.0343461	1.2584421	RHOQ
0.007349	9.44E-05	4.7340719	1.2580539	TNFSF13B
0.032679	1.82E-03	3.5317007	1.2565568	TNFRSF10C
0.012963	2.85E-04	4.2866415	1.2545327	MAN1C1
0.023495	9.53E-04	3.7973523	1.2539863	ANKRD36BP2
0.0251	1.08E-03	3.7468522	1.2537788	FAM49A
0.011648	2.29E-04	4.3750086	1.2531242	PLSCR1
0.040391	2.71E-03	3.3665394	1.2505849	OGFRL1
0.025334	1.10E-03	3.7376049	1.2505128	CLECL1
0.025472	1.11E-03	3.7345097	1.2489498	EAF2
0.049827	4.00E-03	3.2048434	1.2475111	ARHGAP44
0.039118	2.57E-03	3.388636	1.2474841	CPXM1
0.001183	1.70E-06	6.4023771	1.2470506	SAP30
0.013875	3.26E-04	4.2326883	1.2445614	PIK3CD
0.012172	2.50E-04	4.3399568	1.2435326	PTPRC
0.008459	1.26E-04	4.6182955	1.2433552	HIF1A
0.028324	1.37E-03	3.6488334	1.2432142	PSMB8
0.029362	1.48E-03	3.6173463	1.2426029	lnc-AC068473.1-1
0.011665	2.31E-04	4.3715992	1.2423098	TWSG1
0.018915	6.20E-04	3.9724885	1.2409722	BCL3
0.005426	5.34E-05	4.965328	1.2408257	TUBA4A
0.011809	2.36E-04	4.3634984	1.2390682	FOSL2
0.027605	1.30E-03	3.6697734	1.2378533	ETV1
0.023971	9.87E-04	3.7832565	1.23706	TGM3
0.00489	4.10E-05	5.0734686	1.2367713	SERPINB9P1
0.013615	3.12E-04	4.2510403	1.236567	CD180
0.038161	2.45E-03	3.4093791	1.2361591	FABP5
0.038904	2.55E-03	3.3925097	1.2352663	CCR5
0.004996	4.41E-05	5.043566	1.2329452	FRMD6
0.019159	6.37E-04	3.9616047	1.2325541	SESN3
0.006578	7.75E-05	4.8141187	1.2313744	SNORA26
0.00144	2.67E-06	6.2096523	1.2308952	C8orf60
0.023544	9.56E-04	3.7960614	1.2295057	LGALS3
0.042894	3.02E-03	3.3223059	1.2291385	PHF19
0.028139	1.35E-03	3.6548686	1.2250632	PLEKHA4
0.001086	1.42E-06	6.4816593	1.225039	MGAT4A
0.008672	1.34E-04	4.5934105	1.2233553	ROR2
0.046916	3.59E-03	3.2497107	1.2233242	GRAMD1B
0.004765	3.89E-05	5.0944027	1.2230483	SLC12A2
0.046916	3.59E-03	3.2497231	1.2227621	CYP7B1
0.030502	1.59E-03	3.588703	1.221384	BEND6
0.027097	1.25E-03	3.6865023	1.2209055	FUT8-AS1
0.010553	1.94E-04	4.4434488	1.2207665	A2MP1
0.023799	9.73E-04	3.7889956	1.2199414	LCP2
0.028315	1.37E-03	3.6496865	1.2187065	CCL4L2
0.018288	5.80E-04	3.9995967	1.2181186	COLGALT2
0.029935	1.53E-03	3.6048198	1.2170839	SPAG1
0.021262	7.74E-04	3.8822566	1.2165176	FMNL1
0.003338	1.54E-05	5.4760019	1.2152601	STON1
0.013807	3.22E-04	4.2372856	1.2137392	BEST1
0.000762	5.50E-07	6.8955607	1.2135435	CDC25B
0.010698	1.98E-04	4.4341708	1.2130652	KLHL6
0.019848	6.82E-04	3.9336245	1.2122082	TOR4A
0.037455	2.36E-03	3.4253551	1.2115941	PIP
0.037475	2.36E-03	3.4240745	1.2110475	PMEPA1
0.008734	1.36E-04	4.5878374	1.2096065	DOCK2
0.047428	3.67E-03	3.2408765	1.2092379	CDH11
0.005029	4.50E-05	5.0351787	1.2089005	CCR3
0.004519	3.46E-05	5.1431605	1.2085493	NFAM1
0.005177	4.75E-05	5.013323	1.2079751	PELI3
0.033335	1.90E-03	3.5134802	1.2078406	NTM
0.019135	6.32E-04	3.9643111	1.2077857	RNASEL
0.00914	1.49E-04	4.5480973	1.2072131	ZMAT1
0.008034	1.13E-04	4.6602102	1.2066147	SEMA4D
0.001318	2.17E-06	6.2978255	1.2055467	KDELC2
0.01535	4.05E-04	4.1451423	1.2055408	PDE7A
0.008945	1.42E-04	4.5701284	1.2044866	LOC101927070
0.009992	1.72E-04	4.4909462	1.2012314	TCAF2
0.018405	5.87E-04	3.9946623	1.2003958	TFEC
0.013263	2.96E-04	4.2715255	1.1997483	ME1
0.047853	3.73E-03	3.2342807	1.1987447	MEIS2
0.006578	7.75E-05	4.8141769	1.1963108	PKD2
0.013001	2.88E-04	4.2833224	1.195499	IFI27L2
0.031142	1.66E-03	3.5703735	1.195156	SPX
0.013943	3.31E-04	4.226045	1.1936258	ANXA5
0.014604	3.68E-04	4.1842134	1.1933916	LIMK1
0.00761	1.01E-04	4.704992	1.1921344	DPP7
0.042487	2.96E-03	3.3302955	1.1908973	ANXA2P1
0.034338	2.01E-03	3.49138	1.1884116	SYTL3
0.024537	1.03E-03	3.7653678	1.1869662	AIF1
0.012088	2.47E-04	4.3454559	1.1842407	TTLL7
0.014361	3.51E-04	4.2030338	1.1835495	FGF2
0.003551	1.89E-05	5.3911092	1.1834179	BIN2
0.016467	4.61E-04	4.0921948	1.1828934	RND3
0.046493	3.51E-03	3.2591939	1.1824607	TMEM51
0.027227	1.26E-03	3.6816543	1.181649	CCR10
0.048348	3.79E-03	3.2265424	1.181606	IL2RG
0.003627	1.99E-05	5.368699	1.178724	LSP1
0.008508	1.27E-04	4.6139977	1.1782299	ST8SIA4
0.026054	1.16E-03	3.718138	1.1764713	CCL7
0.001459	2.81E-06	6.1886337	1.1762898	STARD9
0.02749	1.29E-03	3.6740203	1.1750306	IL15
0.004702	3.71E-05	5.1146511	1.1733249	GAS7
0.009084	1.48E-04	4.5531387	1.1728221	LOC101928399
0.001934	5.14E-06	5.9328669	1.1726659	C15orf65
0.012987	2.87E-04	4.2844577	1.1725413	PPP1R18
0.030123	1.54E-03	3.5997567	1.1712121	SPA17
0.003535	1.77E-05	5.4174669	1.170408	NUCB2
0.010698	1.98E-04	4.4346387	1.1702582	COTL1
0.024756	1.06E-03	3.7554572	1.1670635	COL6A3
0.027377	1.28E-03	3.676528	1.1670157	ERO1L
0.028592	1.39E-03	3.6416228	1.1665859	ZC2HC1A
0.031784	1.72E-03	3.5555253	1.1665462	LRRC49
0.020848	7.46E-04	3.8970643	1.1665176	FOXC1
0.027722	1.31E-03	3.6667615	1.1656958	HLA-DRB1
0.026562	1.20E-03	3.7015873	1.1651213	PRNP
0.023495	9.51E-04	3.7983008	1.1643238	LILRB1
0.005182	4.76E-05	5.0122213	1.1642431	MYO1F
0.027097	1.25E-03	3.6867527	1.1629463	IFI44
0.033872	1.96E-03	3.5010651	1.1620324	HLA-DMB
0.002706	1.03E-05	5.6408748	1.1616267	lnc-ATM-1
0.035078	2.09E-03	3.4740604	1.160988	FAM129A
0.021058	7.60E-04	3.8896415	1.1598412	FADS3
0.048691	3.83E-03	3.2224609	1.159109	EMR3
0.031142	1.66E-03	3.570117	1.1589228	CDYL2
0.005187	4.79E-05	5.0095252	1.1582315	CCDC110
0.033092	1.87E-03	3.520324	1.1560448	TXNRD1
0.009337	1.54E-04	4.5368977	1.1559676	GBP2
0.027152	1.26E-03	3.6842987	1.1554173	TMEM165
0.03081	1.62E-03	3.5799987	1.1546696	CD48
0.023278	9.34E-04	3.8054755	1.1540635	FAM72A
0.010051	1.74E-04	4.4866576	1.1538446	STK17B
0.008723	1.35E-04	4.5887948	1.1525144	PDE4D
0.028785	1.42E-03	3.63555	1.1515429	DFNB31
0.005822	6.19E-05	4.9053909	1.1514436	LINC01272
0.019416	6.54E-04	3.9509488	1.1506837	ISG20
0.034485	2.03E-03	3.4872226	1.1501808	APH1B
0.009761	1.64E-04	4.5118511	1.149856	LRRK1
0.024073	9.95E-04	3.779892	1.1492724	SSH1
0.025515	1.12E-03	3.7325438	1.1482395	PBX4
0.021551	7.97E-04	3.8701796	1.1479347	ANP32E
0.020017	6.96E-04	3.9254915	1.1465947	MILR1
0.025777	1.13E-03	3.726768	1.1463319	LOC646903
0.010228	1.79E-04	4.4741533	1.1454897	EFEMP2
0.006769	8.18E-05	4.79255	1.1452171	IL15RA
0.033914	1.97E-03	3.5000696	1.1447631	CHN1
0.021596	8.02E-04	3.8677571	1.1434791	CATSPER1
0.003535	1.84E-05	5.4017787	1.1433173	ANKRD13B
0.022066	8.41E-04	3.848283	1.1410558	FGD3
0.034484	2.03E-03	3.4874921	1.1409709	LXN
0.022046	8.39E-04	3.849398	1.1405227	LAIR2
0.026154	1.17E-03	3.7144715	1.1401917	HIST2H2AA4
0.011594	2.28E-04	4.3782851	1.1395274	TAF4B
0.046907	3.58E-03	3.2504152	1.1394964	ANXA2
0.009915	1.68E-04	4.5013639	1.1390884	APOBR
0.013875	3.27E-04	4.2312776	1.13796	BLVRA
0.014815	3.77E-04	4.1742754	1.1377893	PTPRE
0.022368	8.75E-04	3.8321639	1.137263	lnc-TEKT3-1
0.018669	6.03E-04	3.9833764	1.1371329	NOX4
0.002548	9.41E-06	5.6793886	1.1368322	IL17RA
0.005543	5.70E-05	4.9390087	1.1363005	NLRP3
0.028132	1.35E-03	3.6553245	1.1353569	FYB
0.007283	9.22E-05	4.7436929	1.133245	LINC01353
0.015134	3.92E-04	4.1583208	1.132984	B3GNT9
0.030017	1.53E-03	3.6030662	1.1325367	RAC2
0.03846	2.48E-03	3.4039303	1.1319831	CLEC5A
0.002706	1.04E-05	5.6391372	1.1311456	HMGB3
0.049283	3.91E-03	3.2140047	1.1299844	HLA-DOA
0.016919	4.88E-04	4.069392	1.1289982	CD37
0.026265	1.17E-03	3.7120523	1.1288826	KCNE4
0.013645	3.13E-04	4.248978	1.1282304	SH2B2
0.027258	1.27E-03	3.6804317	1.1281837	XLOC_l2_014504
0.008756	1.36E-04	4.5854082	1.1278746	PHLDA3
0.008887	1.40E-04	4.5758936	1.1277749	TMEM71
0.005543	5.71E-05	4.9385008	1.1253954	SPI1
0.014521	3.59E-04	4.1934224	1.1251897	SLA
0.042669	2.99E-03	3.3269633	1.1244608	CTSLP8
0.011555	2.26E-04	4.3810918	1.121695	SH3BGRL
0.001502	3.47E-06	6.0986144	1.1209803	MYBL1
0.006731	8.06E-05	4.7982905	1.1209441	PAQR3
0.036225	2.21E-03	3.4514425	1.1203151	LILRB2
0.002806	1.14E-05	5.6001999	1.1192587	LOC101929947
0.00372	2.15E-05	5.3373727	1.1190555	MYO5A
0.019311	6.47E-04	3.9548043	1.1185401	EPB41L3
0.030294	1.56E-03	3.5961911	1.1181547	CTLA4
0.027925	1.33E-03	3.6615399	1.1175545	XLOC_l2_013314
0.004325	3.16E-05	5.1793946	1.1168723	RAB9A
0.019196	6.39E-04	3.9603573	1.1165882	TNIK
0.019924	6.90E-04	3.9291638	1.1155236	SLAMF8
0.04961	3.96E-03	3.2086787	1.1151039	GPR65
0.0017	4.15E-06	6.023213	1.1130286	NUP62
0.043886	3.15E-03	3.3040965	1.1124711	lnc-TMEM5-1
0.009081	1.47E-04	4.555502	1.1121084	GMIP
0.016398	4.56E-04	4.0968137	1.1107617	GPD1L
0.017096	4.97E-04	4.062028	1.1099547	FANK1
0.005166	4.73E-05	5.0149981	1.1095326	ZNF469
0.046808	3.58E-03	3.2514908	1.1093181	FOXD4
0.037265	2.33E-03	3.4294678	1.1081608	LFNG
0.015474	4.12E-04	4.1376687	1.1079121	PRDM1
0.024594	1.04E-03	3.7612679	1.1077008	FZD1
0.005426	5.31E-05	4.9680774	1.1069114	ATL1
0.004677	3.67E-05	5.1188674	1.106899	WWC3
0.021474	7.88E-04	3.8746137	1.1067947	CLEC7A
0.012615	2.69E-04	4.3108757	1.1066801	XLOC_l2_007656
0.04951	3.94E-03	3.2107074	1.1065105	ADAMTS4
0.008945	1.43E-04	4.5658158	1.1057549	LYN
0.030429	1.57E-03	3.5919429	1.1049336	CDKN2B-AS1
0.037967	2.42E-03	3.4145626	1.1047213	PAM
0.035759	2.16E-03	3.4617185	1.1041502	LGALS1
0.008548	1.30E-04	4.6039723	1.1039301	S100A13
0.002732	1.07E-05	5.6279219	1.1037796	SHB
0.043103	3.05E-03	3.3182418	1.1037385	ELANE
0.02643	1.19E-03	3.7061828	1.1036891	ODF2L
0.037576	2.37E-03	3.4223967	1.1026039	PTCH1
0.005543	5.69E-05	4.9396202	1.1017515	DNAL1
0.008945	1.42E-04	4.5692689	1.1002805	SPRED1
0.037574	2.37E-03	3.4225337	1.1000761	lnc-EXD1-1
0.010051	1.74E-04	4.4865256	1.0995872	HYMAI
0.008971	1.44E-04	4.5638056	1.0990003	HN1
0.016919	4.88E-04	4.0694907	1.0964484	PIK3CG
0.023827	9.75E-04	3.7882861	1.0961387	SASH3
0.036913	2.29E-03	3.4367187	1.0948391	CTSS
0.009581	1.60E-04	4.5218572	1.0945672	ADCY7
0.012149	2.49E-04	4.3414004	1.0937277	ANKRD30BP2
0.004935	4.28E-05	5.0556694	1.0936397	TP53I13
0.045515	3.36E-03	3.2775929	1.0934706	LY75
0.025964	1.15E-03	3.7213958	1.0914576	GPR137B
0.001398	2.47E-06	6.2433048	1.0910019	ANKRD44
0.032478	1.80E-03	3.5364196	1.0904431	DOK2
0.023238	9.28E-04	3.8082354	1.0885488	HLA-DQB1
0.048618	3.82E-03	3.2233765	1.0883534	ACPP
0.025869	1.14E-03	3.7241939	1.0880071	EMB
0.002806	1.15E-05	5.5974824	1.0870617	MSANTD3
0.018891	6.16E-04	3.9749037	1.0864021	IL18RAP
0.0034	1.60E-05	5.4593361	1.0855119	SGMS2
0.030635	1.60E-03	3.5845483	1.085246	MTHFD2
0.034857	2.06E-03	3.4801325	1.0850999	PTPRO
0.004088	2.67E-05	5.2492437	1.0849638	SPCS3
0.046402	3.49E-03	3.261964	1.084724	PFKFB4
0.019251	6.42E-04	3.958054	1.084028	LAMB1
0.032837	1.84E-03	3.5278613	1.0835865	CYTH4
0.015268	3.98E-04	4.1518159	1.0826728	CFAP45
0.034204	2.00E-03	3.4940378	1.0822152	NCF4
0.01269	2.73E-04	4.3043187	1.081907	TMSB10
0.029699	1.51E-03	3.6100017	1.0791303	FAM92A1
0.010357	1.86E-04	4.4602245	1.0790244	PATL2
0.026519	1.20E-03	3.7038018	1.0780455	PLA2G4D
0.011555	2.26E-04	4.381444	1.0779871	STARD3NL
0.046231	3.46E-03	3.2647814	1.0777464	ARHGAP9
0.021934	8.23E-04	3.8569319	1.0758975	KIAA1244
0.001934	5.22E-06	5.9264795	1.075101	KLC2
0.019018	6.26E-04	3.9681529	1.074324	ALPK1
0.020359	7.15E-04	3.9142113	1.0742548	CD58
0.043365	3.08E-03	3.3141967	1.0742241	CERS1
0.04524	3.32E-03	3.2826339	1.074062	APOBEC3H
0.030393	1.57E-03	3.5937508	1.0738753	FERMT3
0.00372	2.19E-05	5.3297191	1.0727372	CCDC88B
0.017938	5.53E-04	4.018579	1.0723933	CFD
0.028821	1.42E-03	3.6346084	1.0717943	GALNT7
0.039467	2.61E-03	3.3822645	1.0716814	TLDC1
0.021952	8.27E-04	3.8549741	1.0705643	SAMD12-AS1
0.015268	3.98E-04	4.1520069	1.0702888	ARL6
0.046722	3.55E-03	3.2539665	1.0696025	LAIR1
0.021548	7.93E-04	3.8722559	1.0691784	HIP1
0.024124	1.00E-03	3.7775786	1.0688794	lnc-RELT-1
0.043886	3.15E-03	3.3043177	1.0675711	MAP6
0.013934	3.30E-04	4.2279674	1.0673551	TNFAIP8
0.03841	2.48E-03	3.4048847	1.0668929	NR2F1-AS1
0.024932	1.07E-03	3.7512363	1.0668886	SEMA3A
0.002238	6.82E-06	5.813891	1.0666752	LOC494141
0.023278	9.33E-04	3.8058977	1.0638589	KIFC2
0.032567	1.81E-03	3.5336333	1.0637649	RHPN1-AS1
0.040108	2.68E-03	3.3711671	1.0635159	MOSPD1
0.004195	2.90E-05	5.2152021	1.0631806	NUDT19
0.034108	1.99E-03	3.4958853	1.0625266	LPAR5
0.043527	3.11E-03	3.3093353	1.0623713	ADORA3
0.032456	1.79E-03	3.5379796	1.0620996	INPP1
0.019233	6.41E-04	3.958965	1.0614798	lnc-ERP44-3
0.005247	4.92E-05	4.9989808	1.0609143	lnc-ZMYM3-1
0.024594	1.04E-03	3.7614573	1.060775	FAM221A
0.031014	1.64E-03	3.5744782	1.0604372	DDX26B
0.020887	7.50E-04	3.8951377	1.0602189	TYROBP
0.007553	9.93E-05	4.7138601	1.0600106	TNFAIP8L2
0.028655	1.40E-03	3.6393176	1.0589928	C11orf45
0.025126	1.08E-03	3.7457822	1.0582315	RIN1
0.028989	1.45E-03	3.6266835	1.057849	HLA-DMA
0.010403	1.87E-04	4.4565112	1.0578119	PLEKHA2
0.008354	1.21E-04	4.6327089	1.0566812	RAB9BP1
0.002351	7.74E-06	5.7608433	1.0541556	EML1
0.016038	4.40E-04	4.1117099	1.0541513	CST6
0.003628	2.01E-05	5.3654283	1.0533319	ITGAX
0.007672	1.03E-04	4.6991354	1.0531541	LPAR2
0.003535	1.83E-05	5.4033884	1.0528245	ATP6V1H
0.043635	3.12E-03	3.3079972	1.0514568	TCTEX1D2
0.017711	5.31E-04	4.0350484	1.0507129	ME3
0.030602	1.60E-03	3.5862791	1.0496435	HIST2H2BF
0.026684	1.22E-03	3.6960836	1.0494102	ST3GAL5
0.017178	5.01E-04	4.0588952	1.0489609	TRPV2
0.017608	5.26E-04	4.0392712	1.0480163	CRYBG3
0.004233	3.03E-05	5.1963614	1.0474829	C2CD3
0.011167	2.13E-04	4.4046047	1.0466248	C2CD2
0.017859	5.47E-04	4.0228873	1.0458198	CLCF1
0.031825	1.72E-03	3.5546056	1.0446287	MSR1
0.003173	1.43E-05	5.5063488	1.0442865	CD97
0.01535	4.04E-04	4.1458156	1.0438159	SAPCD2
0.022025	8.36E-04	3.8506259	1.0436981	RASSF5
0.038381	2.47E-03	3.4054177	1.0422453	LILRA3
0.011652	2.30E-04	4.3743461	1.0414436	lnc-AF131215.3.1-1
0.030612	1.60E-03	3.5856209	1.0410007	RAB20
0.030904	1.63E-03	3.5780825	1.0409142	TMEM156
0.030224	1.55E-03	3.5982366	1.0394879	PMP22
0.02625	1.17E-03	3.7125063	1.0382486	lnc-CDH6-2
0.028088	1.34E-03	3.657674	1.0377005	LRP1B
0.021966	8.31E-04	3.8534	1.0369934	DBNDD2
0.031014	1.64E-03	3.5750732	1.0366374	SERPINB9
0.015268	3.98E-04	4.15188	1.0359965	XLOC_l2_015565
0.012444	2.61E-04	4.3226624	1.0352215	ZFYVE28
0.028603	1.40E-03	3.6413222	1.0351534	UGT2B7
0.048332	3.79E-03	3.2268491	1.034719	B2M
0.029323	1.48E-03	3.618171	1.0335567	TSPO
0.018011	5.57E-04	4.0157532	1.0332359	CD84
0.001119	1.50E-06	6.4576504	1.0321942	IGANRP
0.028631	1.40E-03	3.6400509	1.0321818	TLR1
0.010308	1.83E-04	4.4655172	1.0319206	DGKA
0.032477	1.80E-03	3.5365537	1.0315228	FGR
0.009944	1.71E-04	4.4940982	1.0309996	EVI2A
0.030766	1.62E-03	3.5808585	1.0301882	NPAS3
0.004559	3.52E-05	5.1360067	1.0294673	TUBA3C
0.031372	1.68E-03	3.5645801	1.0287401	CKS2
0.028092	1.34E-03	3.6568826	1.0284506	TEP1
0.00372	2.17E-05	5.3347082	1.0280754	TPK1
0.019122	6.31E-04	3.9648781	1.0274422	FTH1P18
0.014304	3.49E-04	4.2057189	1.0269263	RASGEF1B
0.028655	1.40E-03	3.6393176	1.0267128	NHS
0.004919	4.22E-05	5.0618371	1.0261922	LOC101928576
0.003535	1.76E-05	5.4205441	1.0253643	lnc-DLX2-4
0.029569	1.49E-03	3.6136199	1.0243173	LOC100133299
0.030017	1.53E-03	3.6023602	1.0237961	LOC100131043
0.002619	9.72E-06	5.6660693	1.0237902	PDXK
0.020695	7.33E-04	3.9041764	1.0226025	lnc-FAM72C-2
0.022066	8.46E-04	3.8458323	1.022221	PRDM8
0.049653	3.97E-03	3.2075921	1.0216456	ZNF714
0.01579	4.28E-04	4.1222459	1.0213493	NOTCH2NL
0.038161	2.45E-03	3.4094026	1.020338	VIM-AS1
0.048123	3.75E-03	3.2311794	1.0200563	MEF2BNB
0.017711	5.31E-04	4.0353811	1.0177741	SLC31A2
0.008548	1.31E-04	4.6028016	1.0171894	FAM102B
0.048085	3.75E-03	3.2316002	1.0164672	NR2E3
0.02362	9.62E-04	3.7934563	1.0156296	KCNG1
0.012571	2.67E-04	4.3136914	1.0145427	INPP5D
0.021966	8.29E-04	3.8540879	1.0112455	lnc-AC110619.2.1-1
0.010051	1.74E-04	4.4865952	1.0101182	SATB1-AS1
0.046939	3.60E-03	3.2488037	1.0093111	LRRC8B
0.033055	1.87E-03	3.5211793	1.0090783	BBS12
0.018915	6.19E-04	3.9729062	1.0085997	LOC100507616
0.000656	3.19E-07	7.1387316	1.0084807	PPP1R15A
0.004934	4.27E-05	5.0564873	1.0071832	GPRIN3
0.019359	6.50E-04	3.9531698	1.006812	APOL4
0.024039	9.93E-04	3.780818	1.0052642	PLEKHB2
0.003535	1.81E-05	5.4096719	1.0046805	INAFM2
0.022146	8.53E-04	3.8425605	1.0042232	lnc-PCDH7-6
0.017069	4.95E-04	4.0633882	1.003361	XLOC_l2_008203
0.030017	1.53E-03	3.602651	1.0032819	VPS53
0.009105	1.48E-04	4.5511306	1.0030888	PLK3
0.004064	2.61E-05	5.2582437	1.0030475	lnc-YWHAZ-1
0.048691	3.83E-03	3.2223861	1.0020432	LOC101928796
0.018682	6.05E-04	3.9822415	1.0020333	VAMP4
0.018229	5.75E-04	4.0031048	1.0013144	TGFA
0.033872	1.96E-03	3.5011206	1.0010116	lnc-ABCD3-1
0.022349	8.73E-04	3.8330312	1.0003466	NFKBIE
0.033717	1.95E-03	-3.5045526	-1.0001837	PXMP2
0.048556	3.82E-03	-3.2242804	-1.0005591	KCTD16
0.010449	1.91E-04	-4.4499227	-1.0014713	PROSER2
0.01376	3.18E-04	-4.2428421	-1.0020378	GOT2
0.031527	1.70E-03	-3.5609668	-1.0023056	GPRC5C
0.018915	6.20E-04	-3.9722481	-1.0023143	ACSM2A
0.040594	2.74E-03	-3.3633246	-1.0055126	TMEM239
0.045308	3.33E-03	-3.2811376	-1.0058981	IGF2BP2
0.011199	2.14E-04	-4.4027332	-1.0067506	lnc-COPS7B-1
0.021883	8.20E-04	-3.8586314	-1.0077281	lnc-CPN2-3
0.008594	1.32E-04	-4.5983855	-1.0084704	LINC01526
0.04815	3.76E-03	-3.230396	-1.0091943	SLC6A11
0.03033	1.56E-03	-3.5952913	-1.0098451	lnc-CALM1-4
0.009823	1.65E-04	-4.5084613	-1.0102542	lnc-AP3S1-1
0.007424	9.62E-05	-4.7267225	-1.0117379	SAYSD1
0.045289	3.33E-03	-3.2817436	-1.0123919	RANBP3L
0.003535	1.82E-05	-5.4058122	-1.0127206	TSACC
0.00753	9.88E-05	-4.7156092	-1.014212	ZNF646
0.023799	9.73E-04	-3.7891038	-1.0175849	TMEM198
0.004325	3.15E-05	-5.1810036	-1.0177115	ZNHIT1
0.033028	1.87E-03	-3.5220101	-1.018093	GPR162
0.017804	5.42E-04	-4.0266296	-1.0198046	SCLY
0.026553	1.20E-03	-3.702796	-1.0219724	LOC102724889
0.018495	5.93E-04	-3.9904336	-1.0220069	TYSND1
0.023034	9.15E-04	-3.8139869	-1.0227284	RBKS
0.026623	1.21E-03	-3.6989123	-1.0234394	ELOVL6
0.002141	6.33E-06	-5.8453316	-1.0238013	LOC101927187
0.031407	1.69E-03	-3.5638327	-1.0239205	COL18A1
0.046092	3.44E-03	-3.2675879	-1.0248867	TIMM13
0.030017	1.53E-03	-3.602416	-1.0259712	B3GNT6
0.009463	1.57E-04	-4.528948	-1.0277294	lnc-DHCR24-1
0.010162	1.77E-04	-4.4792925	-1.0313481	HNF4A-AS1
0.045235	3.32E-03	-3.2828331	-1.0318861	LOC100130916
0.028724	1.41E-03	-3.6372847	-1.033387	FLJ23867
0.048153	3.76E-03	-3.2299596	-1.0333876	BSND
0.032837	1.84E-03	-3.5278764	-1.0334677	AADACP1
0.01581	4.30E-04	-4.1209105	-1.0337682	PDK2
0.03253	1.81E-03	-3.5351123	-1.0353232	SPG20-AS1
0.017715	5.35E-04	-4.0324036	-1.0391504	lnc-C1orf201-2
0.03141	1.69E-03	-3.562759	-1.0399588	ACAA2
0.015481	4.13E-04	-4.1370899	-1.0405716	SSU72
0.001373	2.38E-06	-6.2586512	-1.040992	XLOC_l2_014853
0.038669	2.51E-03	-3.3983715	-1.0413668	H2AFY2
0.038866	2.54E-03	-3.3938394	-1.0416076	NHSL1
0.038866	2.54E-03	-3.3938517	-1.0443821	LINC01060
0.000791	6.25E-07	-6.8394221	-1.0445088	lnc-FARSB-1
0.004765	3.91E-05	-5.09291	-1.0466998	REEP6
0.015113	3.91E-04	-4.1596887	-1.0467088	SAP30L
0.032364	1.78E-03	-3.5402934	-1.046853	DHRS12
0.010382	1.87E-04	-4.4584792	-1.0475585	SIAH2
0.023255	9.30E-04	-3.8072826	-1.0512213	GCHFR
0.015121	3.91E-04	-4.1590838	-1.0514636	SLC25A13
0.021787	8.14E-04	-3.861813	-1.0537318	TPR
0.001463	3.22E-06	-6.1306952	-1.0572321	LOC101929551
0.026553	1.20E-03	-3.7021687	-1.057325	ACSF2
0.022091	8.48E-04	-3.8451811	-1.0583979	AQP6
0.001934	5.20E-06	-5.9276952	-1.0588324	TMEM26-AS1
0.006125	6.74E-05	-4.8712287	-1.0594498	ABHD6
0.003535	1.83E-05	-5.4037673	-1.0595268	C20orf141
0.016744	4.79E-04	-4.0770826	-1.0595285	ATRN
0.04206	2.91E-03	-3.3378097	-1.059601	SLC28A1
0.030502	1.59E-03	-3.5886077	-1.0598912	lnc-RNASET2-1
0.028456	1.38E-03	-3.6450255	-1.0598996	FARP1
0.016623	4.71E-04	-4.0842081	-1.0612477	LOC642366
0.014731	3.73E-04	-4.1785225	-1.0637448	L3MBTL4
0.014373	3.52E-04	-4.2021489	-1.0671525	LOC285626
0.001183	1.63E-06	-6.4226724	-1.0683382	CHST13
0.013001	2.88E-04	-4.283467	-1.0700276	LOC100293612
0.016421	4.58E-04	-4.0952788	-1.0702975	DCXR
0.013482	3.05E-04	-4.2599514	-1.074469	LRRTM1
0.005233	4.86E-05	-5.0036793	-1.0744956	DNAJC19
0.030417	1.57E-03	-3.5927367	-1.0746491	CRYL1
0.027316	1.27E-03	-3.6788317	-1.0763609	CTNNA3
0.004252	3.06E-05	-5.1927823	-1.0765895	FRA10AC1
0.005687	6.00E-05	-4.9181983	-1.0806092	EPHB4
0.020848	7.46E-04	-3.8971843	-1.0810594	DHTKD1
0.02728	1.27E-03	-3.6796393	-1.0821418	ZNF582-AS1
0.036469	2.24E-03	-3.4462259	-1.0822277	FAM200B
0.033671	1.93E-03	-3.50716	-1.0855109	OK/SW-CL.36
0.009931	1.70E-04	-4.4951412	-1.086077	LINC01405
0.011866	2.38E-04	-4.3601746	-1.08634	SERINC5
0.013875	3.26E-04	-4.2324944	-1.0865759	NIPAL1
0.005543	5.74E-05	-4.9365957	-1.0866259	GCSAML
0.002356	8.00E-06	-5.7470328	-1.0867027	LOC101927675
0.035064	2.09E-03	-3.4745839	-1.0867124	IFNA21
0.042605	2.98E-03	-3.3282151	-1.08908	MTSS1L
0.017715	5.35E-04	-4.0323664	-1.0897786	OR4F21
0.036499	2.25E-03	-3.4453041	-1.0902073	POR
0.004431	3.31E-05	-5.160608	-1.0929544	AMN
0.00558	5.82E-05	-4.9307145	-1.0943678	HAGH
0.031208	1.67E-03	-3.5676614	-1.0946488	lnc-GPER-1
0.026054	1.16E-03	-3.7176161	-1.0963317	GPR37
0.00989	1.67E-04	-4.5030488	-1.0964701	TMA7
0.005997	6.49E-05	-4.8865353	-1.0974159	MTCH2
0.03388	1.96E-03	-3.5007234	-1.0996403	BANF2
0.030284	1.56E-03	-3.596888	-1.102599	ZSWIM7
0.043314	3.07E-03	-3.3149562	-1.1029279	QDPR
0.018031	5.60E-04	-4.0135423	-1.1031812	TNFSF10
0.044421	3.22E-03	-3.2958463	-1.1051512	lnc-C2orf40-5
0.001183	1.86E-06	-6.3658253	-1.1062134	FANK1-AS1
0.046741	3.56E-03	-3.2536099	-1.1072729	ADHFE1
0.015737	4.25E-04	-4.1256704	-1.1078179	AHDC1
0.015737	4.24E-04	-4.1260094	-1.109438	PBLD
0.027316	1.28E-03	-3.6783471	-1.1107411	XLOC_l2_001496
0.014867	3.79E-04	-4.171388	-1.1108796	KBTBD13
0.00372	2.19E-05	-5.3308134	-1.1114911	ECHS1
0.000447	1.61E-07	-7.4470645	-1.1115144	SEC63
0.007764	1.06E-04	-4.6891832	-1.1143896	WFDC5
0.030635	1.60E-03	-3.5847755	-1.1145837	MYH10
0.0335	1.92E-03	-3.5101884	-1.1146964	DTNA
0.002238	6.75E-06	-5.818293	-1.1146969	TMEM254
0.002548	9.41E-06	-5.6797142	-1.1157128	EIF2S2
0.005246	4.89E-05	-5.0017858	-1.1166892	LOC100996813
0.017307	5.09E-04	-4.0522952	-1.1171715	GIPC2
0.023495	9.52E-04	-3.7976607	-1.1184656	ASPA
0.009078	1.46E-04	-4.5564634	-1.1184979	lnc-WDR82-1
0.017765	5.39E-04	-4.0294419	-1.1213628	lnc-PACRGL-2
0.038564	2.50E-03	-3.4003732	-1.1223256	UTY
0.028362	1.37E-03	-3.6474913	-1.124728	CMTM8
0.002806	1.13E-05	-5.6023031	-1.1251301	ACAA1
0.023308	9.38E-04	-3.8039225	-1.1255325	FAM69C
0.004333	3.19E-05	-5.1753641	-1.1298727	CROT
0.03325	1.89E-03	-3.5169672	-1.1306816	VAMP1
0.006974	8.64E-05	-4.7702586	-1.1334238	NUDT10
0.037967	2.42E-03	-3.4140568	-1.1373547	C11orf54
0.001084	1.40E-06	-6.4882623	-1.1423441	lnc-C16orf72-5
0.002806	1.16E-05	-5.591904	-1.1430921	ARL3
0.038103	2.44E-03	-3.4109033	-1.1443491	DNMBP-AS1
0.018612	6.00E-04	-3.9853591	-1.1468839	EIF4EBP2
0.002356	8.03E-06	-5.7455566	-1.1470968	LOC101927059
0.016421	4.58E-04	-4.0954839	-1.1505129	VCY
0.025616	1.12E-03	-3.7301262	-1.1541251	DMD
0.012517	2.64E-04	-4.317978	-1.1547199	lnc-RALGPS2-1
0.00832	1.21E-04	-4.6353544	-1.1550675	LOC102725053
0.04737	3.66E-03	-3.2417016	-1.1552025	TMEM150C
0.015664	4.20E-04	-4.1302207	-1.1554074	MROH8
0.001081	1.38E-06	-6.495025	-1.1556018	RAB6C-AS1
0.04962	3.96E-03	-3.2085072	-1.1607446	FLJ37035
0.044527	3.23E-03	-3.2935972	-1.1612646	lnc-PARP11-2
0.020762	7.41E-04	-3.8999188	-1.1615452	BPHL
0.032911	1.85E-03	-3.5261332	-1.1638164	LINC00969
0.009387	1.55E-04	-4.5342254	-1.1665586	PEBP1
0.025944	1.14E-03	-3.7225246	-1.1676481	COBL
0.026236	1.17E-03	-3.7130438	-1.1680673	MARVELD2
0.049691	3.97E-03	-3.2070938	-1.1697295	SMAD1-AS1
0.007294	9.26E-05	-4.7419882	-1.1722457	PDIA5
0.001945	5.28E-06	-5.9213956	-1.1722934	FLJ43315
0.003567	1.94E-05	-5.3807234	-1.1741015	ECI2
0.026345	1.18E-03	-3.7096107	-1.1742426	PPP2R1B
0.001076	1.33E-06	-6.5090932	-1.1764241	NEURL1
0.003804	2.33E-05	-5.3041365	-1.1767528	PCM1
0.012035	2.44E-04	-4.3498832	-1.1792971	lnc-RPS27L-2
0.04345	3.10E-03	-3.3114788	-1.1812167	CADM1
0.032984	1.86E-03	-3.5240822	-1.1812978	GSDMB
0.018511	5.95E-04	-3.9887689	-1.181622	NPNT
0.037967	2.42E-03	-3.414066	-1.1826823	CHN2
0.019859	6.84E-04	-3.9321321	-1.182844	ALDH6A1
0.049769	3.99E-03	-3.2055318	-1.1874777	lnc-STX8-1
0.004976	4.33E-05	-5.0506422	-1.187759	PLXNB1
0.031959	1.75E-03	-3.5495075	-1.1878453	CAT
0.001183	1.81E-06	-6.377184	-1.1918031	SNRPE
0.015474	4.12E-04	-4.1379966	-1.1927988	lnc-P2RX7-2
0.005997	6.50E-05	-4.8855419	-1.1947751	lnc-ZNF8-1
0.029004	1.45E-03	-3.6261789	-1.1967282	EYA1
0.004765	3.93E-05	-5.0905168	-1.1977519	lnc-ASB4-3
0.038543	2.50E-03	-3.4013774	-1.1983372	CXADR
0.022349	8.74E-04	-3.8327346	-1.2006501	LINC00282
0.015447	4.10E-04	-4.1402078	-1.2015311	LOC101926959
0.017765	5.39E-04	-4.0294141	-1.2028454	LOC101928991
0.009576	1.59E-04	-4.5224808	-1.2041703	TMEM220-AS1
0.004996	4.45E-05	-5.0402258	-1.2057106	AFMID
0.011878	2.38E-04	-4.3594307	-1.2058971	LOC286087
0.036056	2.20E-03	-3.4546255	-1.2059359	LOC102725343
0.008457	1.25E-04	-4.6220446	-1.2076904	KLC4
0.028324	1.37E-03	-3.6489271	-1.2088213	XLOC_l2_007191
0.005109	4.64E-05	-5.0225523	-1.2099545	FAHD1
0.008548	1.30E-04	-4.604866	-1.2103	PPARA
0.016739	4.78E-04	-4.0780021	-1.2108425	IL27
0.014393	3.54E-04	-4.1997011	-1.2125847	TSL
0.004919	4.22E-05	-5.06153	-1.2142911	PHLPP1
0.004909	4.15E-05	-5.0684291	-1.215354	SEC14L2
0.001183	1.84E-06	-6.3688268	-1.2167726	LOC101928861
0.040218	2.70E-03	-3.3691784	-1.2173339	DENND2C
0.035078	2.09E-03	-3.474162	-1.2185314	PIPOX
0.009931	1.70E-04	-4.4951658	-1.2207315	MYH7B
0.012247	2.53E-04	-4.3357881	-1.221877	lnc-RP11-404P21.6.1-2
0.014459	3.57E-04	-4.196318	-1.2219587	LOC101928000
0.012833	2.79E-04	-4.2956086	-1.2233009	lnc-CTD-2517M22.14.1-1
0.04368	3.13E-03	-3.3070708	-1.2262106	MAMSTR
0.019494	6.59E-04	-3.9475209	-1.2297824	DEPDC7
0.001459	3.12E-06	-6.1440613	-1.2303622	PDSS2
0.008548	1.29E-04	-4.6074335	-1.2328351	NGF
0.022146	8.52E-04	-3.8432927	-1.2353859	MAP3K13
0.015318	4.01E-04	-4.1494214	-1.2379811	C10orf126
0.005302	5.04E-05	-4.989376	-1.2384329	MST1P2
0.024196	1.01E-03	-3.7755882	-1.2391946	IVD
0.034784	2.06E-03	-3.4813602	-1.2392047	DUSP8
0.025287	1.10E-03	-3.7392253	-1.2419265	CKMT2-AS1
0.046799	3.57E-03	-3.2524484	-1.2429616	lnc-GMDS-4
0.04524	3.32E-03	-3.2825887	-1.2429951	PALM3
0.002101	6.00E-06	-5.8674458	-1.2433349	PRSS36
0.038889	2.55E-03	-3.3932818	-1.2441935	PGA4
0.007442	9.68E-05	-4.7240186	-1.2453528	IL11RA
0.029496	1.49E-03	-3.6147763	-1.2454745	lnc-METAP1-2
0.049855	4.00E-03	-3.2039004	-1.2464777	PPP1R3G
0.001661	4.00E-06	-6.0388262	-1.2484303	USP32
0.028092	1.34E-03	-3.6569351	-1.2559072	ENHO
0.02832	1.37E-03	-3.649466	-1.258074	NEDD4L
0.011908	2.40E-04	-4.3566865	-1.2582563	ABCG2
0.041174	2.79E-03	-3.355049	-1.2619712	lnc-ACOT1-3
0.010159	1.77E-04	-4.4798044	-1.2640206	MTMR14
0.015422	4.08E-04	-4.1416538	-1.2655231	NDUFC2
0.017475	5.18E-04	-4.0455828	-1.2665711	XLOC_l2_013000
0.004195	2.91E-05	-5.2133373	-1.2673153	TSPAN6
0.001183	1.87E-06	-6.3625838	-1.2698301	ITCH
0.019062	6.29E-04	-3.9667907	-1.2702155	ACSL5
0.004282	3.10E-05	-5.1869996	-1.272915	TMEM86B
0.040635	2.74E-03	-3.3622297	-1.2735204	TBX3
0.012444	2.61E-04	-4.3229111	-1.2761643	TRPV1
0.036706	2.27E-03	-3.4407694	-1.2765493	lnc-CTBP1-1
0.023075	9.18E-04	-3.812734	-1.2777491	SCP2
0.002101	6.03E-06	-5.865304	-1.2779137	DHRS1
0.031665	1.71E-03	-3.5581112	-1.2801473	MYCL
0.005529	5.57E-05	-4.9487305	-1.281699	LOC101927252
0.038683	2.52E-03	-3.3977047	-1.2817268	PARD3-AS1
0.000583	2.60E-07	-7.2297896	-1.2820872	ADH5
0.016739	4.77E-04	-4.0784582	-1.2835537	SLC2A4
0.000762	5.62E-07	-6.8864585	-1.2835605	LINC01344
0.026054	1.16E-03	-3.7180732	-1.2856687	PRKCG
0.035534	2.14E-03	-3.4660289	-1.2866206	MT1DP
0.038832	2.53E-03	-3.3951958	-1.2872895	SHANK3
0.002806	1.11E-05	-5.6120177	-1.2884359	BCKDHB
0.013734	3.17E-04	-4.244541	-1.2898652	ADK
0.003804	2.31E-05	-5.3077792	-1.2916294	ACSS2
0.024458	1.02E-03	-3.7683656	-1.292517	LINC00526
0.007604	1.01E-04	-4.7063704	-1.2928176	PEMT
0.023238	9.27E-04	-3.8084605	-1.2928962	SLC46A1
0.040086	2.68E-03	-3.3718705	-1.2933205	lnc-OR6B2-1
0.006353	7.33E-05	-4.8369772	-1.296122	CERS4
0.001054	1.26E-06	-6.5322319	-1.2974224	lnc-CCDC102B-8
0.027341	1.28E-03	-3.6775218	-1.2992654	lnc-ZP2-1
0.042059	2.91E-03	-3.3379253	-1.3009048	AQP7P1
0.01581	4.30E-04	-4.1205186	-1.3014131	LOC101928565
0.006589	7.78E-05	-4.8125265	-1.3017165	LOC101559451
0.004195	2.92E-05	-5.2127978	-1.3029235	MAB21L2
0.040351	2.71E-03	-3.3673767	-1.305778	PLA2G1B
0.04397	3.16E-03	-3.3026046	-1.3064601	LOC100130587
0.02206	8.40E-04	-3.8488624	-1.3079896	C1orf210
0.026553	1.20E-03	-3.7020379	-1.3084588	LOC643770
0.010888	2.05E-04	-4.4196013	-1.3092967	LOC100507577
0.005535	5.65E-05	-4.9428315	-1.3134456	RBP7
0.008457	1.25E-04	-4.6215182	-1.3143698	KRTAP3-3
0.04348	3.11E-03	-3.3103926	-1.3231209	GDPD4
0.003153	1.40E-05	-5.513231	-1.3317522	LOC101929295
0.021551	7.94E-04	-3.8718063	-1.3351758	ITPR2
0.039223	2.59E-03	-3.3865724	-1.336543	ALDH1L1-AS2
0.004258	3.07E-05	-5.1909751	-1.337923	TFR2
0.012963	2.85E-04	-4.2866371	-1.3396002	LCN1
0.038469	2.48E-03	-3.4037151	-1.3409738	PON3
0.048881	3.86E-03	-3.2195478	-1.3414945	CAPN12
0.027226	1.26E-03	-3.6824383	-1.341557	TCP10
0.03325	1.89E-03	-3.5168748	-1.3419187	DUSP9
0.005373	5.18E-05	-4.9781234	-1.3421444	DECR2
0.024594	1.04E-03	-3.7625892	-1.3480637	C1QTNF4
0.034344	2.01E-03	-3.4909672	-1.3488986	ALDH4A1
0.041241	2.80E-03	-3.3532124	-1.3523925	FAM84B
0.000773	5.84E-07	-6.8691296	-1.3535525	KRTAP19-2
0.001495	3.31E-06	-6.1181943	-1.3537469	MGMT
0.00489	4.09E-05	-5.0740986	-1.3597992	lnc-WARS2-1
0.017765	5.38E-04	-4.0302117	-1.3604057	ART1
0.017674	5.29E-04	-4.036981	-1.362157	CLEC3B
0.011681	2.32E-04	-4.3703648	-1.364571	GRAMD1C
0.028494	1.39E-03	-3.644341	-1.3650064	ESP33
0.007943	1.10E-04	-4.6709496	-1.3671833	ESRP2
0.010454	1.91E-04	-4.4487606	-1.3672517	FRRS1
0.001023	1.13E-06	-6.5819876	-1.3684056	EPB42
0.02265	8.92E-04	-3.8245462	-1.3728928	AS3MT
0.017791	5.41E-04	-4.0276088	-1.3736717	RAB26
0.030464	1.58E-03	-3.5904612	-1.3747756	TCP10L
0.033683	1.94E-03	-3.5053019	-1.3815584	LOC646976
0.033958	1.97E-03	-3.498676	-1.3820836	MGC50722
0.014604	3.67E-04	-4.1844644	-1.3836467	SLC45A3
0.004996	4.41E-05	-5.0435309	-1.3872382	CES2
0.006206	6.92E-05	-4.8602241	-1.3926364	BSN
0.038236	2.46E-03	-3.4082304	-1.3934878	LDHD
0.046472	3.50E-03	-3.2601356	-1.3953551	ZFY
0.024932	1.07E-03	-3.7505821	-1.3976932	AMACR
0.007564	9.98E-05	-4.7116584	-1.3984578	PECR
0.00467	3.64E-05	-5.1216678	-1.3995374	LPA
0.028823	1.43E-03	-3.6313616	-1.4007407	RAB11B-AS1
0.027131	1.25E-03	-3.6852185	-1.4041838	SMO
0.002427	8.63E-06	-5.7154406	-1.407115	PCBD1
0.022066	8.46E-04	-3.8459873	-1.4077954	ACAT2
0.020702	7.38E-04	-3.9014942	-1.4087357	CYP4F3
0.009084	1.47E-04	-4.553872	-1.4151052	HMGCLL1
0.008687	1.34E-04	-4.5918465	-1.4164009	ACSM3
0.01823	5.75E-04	-4.0027124	-1.4166148	BOK-AS1
0.013514	3.06E-04	-4.2579688	-1.4176264	DMGDH
0.025197	1.09E-03	-3.742684	-1.4202215	PHYH
0.018891	6.16E-04	-3.9748149	-1.4214166	XLOC_l2_000080
0.002101	6.07E-06	-5.8630629	-1.4225649	XYLB
0.004205	2.95E-05	-5.2082283	-1.4226219	PEX11A
0.019628	6.70E-04	-3.940758	-1.4278712	XLOC_l2_005458
0.006516	7.65E-05	-4.8196998	-1.4283294	MYO5B
0.038114	2.44E-03	-3.4105564	-1.4288336	WNK3
0.019494	6.60E-04	-3.9470699	-1.4311365	CLDN1
0.001821	4.58E-06	-5.9811693	-1.4340122	lnc-MKKS-3
0.030417	1.57E-03	-3.5927481	-1.4342137	FOLH1
0.033289	1.90E-03	-3.5153962	-1.4349088	LIPG
0.03099	1.64E-03	-3.5755956	-1.4359221	CRYAA
0.028269	1.36E-03	-3.65164	-1.4403475	GPT2
0.041364	2.82E-03	-3.3510251	-1.4423089	SI
0.012674	2.72E-04	-4.3067244	-1.4430848	lnc-AIRE-1
0.007702	1.04E-04	-4.6945088	-1.4446636	ATF7IP2
0.026614	1.21E-03	-3.6996274	-1.4452702	DSCAML1
0.031058	1.65E-03	-3.5724204	-1.4455917	FAXDC2
0.010789	2.02E-04	-4.4273634	-1.4464108	lnc-THAP4-1
0.001502	3.48E-06	-6.0969155	-1.4468213	SLC25A33
0.046722	3.55E-03	-3.2544161	-1.4485938	ARSE
0.034772	2.05E-03	-3.4822258	-1.4502101	FAM169A
0.021415	7.83E-04	-3.8776462	-1.4538382	SLC2A9
0.005535	5.62E-05	-4.9451246	-1.4555036	LINC00632
0.037971	2.42E-03	-3.4136845	-1.4581972	LINC00939
0.003666	2.07E-05	-5.3538979	-1.4629136	LCAT
0.022066	8.46E-04	-3.8459202	-1.4633916	lnc-FNBP1L-1
0.015337	4.03E-04	-4.146793	-1.4648442	RNF186
0.028823	1.42E-03	-3.6334201	-1.4724129	lnc-SYN3-1
0.041358	2.82E-03	-3.3511911	-1.4724269	CYP4A11
0.004019	2.54E-05	-5.269399	-1.4736563	KLF12
0.037414	2.35E-03	-3.4263399	-1.4813876	LOC101927287
0.035759	2.16E-03	-3.4621271	-1.4836231	CFB
0.013423	3.01E-04	-4.2648071	-1.4853701	GLOD5
0.001183	1.78E-06	-6.3836775	-1.4888565	IYD
0.027429	1.28E-03	-3.6753082	-1.4893292	PNPLA3
0.018911	6.18E-04	-3.9738431	-1.4959443	GUCA1B
0.011417	2.21E-04	-4.3891437	-1.4978082	lnc-TTC21A-1
0.032564	1.81E-03	-3.5340009	-1.4981619	LOC101928820
0.021952	8.26E-04	-3.8556356	-1.5000098	SCARNA17
0.007854	1.08E-04	-4.6792122	-1.5000526	LOC102724593
0.005543	5.67E-05	-4.9410409	-1.5020731	lnc-SCCPDH-1
0.005272	4.97E-05	-4.9947777	-1.5027093	SMOC1
0.045561	3.37E-03	-3.2766008	-1.5067006	PLIN5
0.005331	5.10E-05	-4.9842346	-1.5068415	GLTPD2
0.022066	8.45E-04	-3.8464358	-1.5070064	NADK2
0.003661	2.05E-05	-5.3565592	-1.511409	FAM184A
0.028432	1.38E-03	-3.6457206	-1.5123744	TTC39C
0.002286	7.23E-06	-5.7897386	-1.5124338	ZNF563
0.005198	4.81E-05	-5.0078602	-1.5131197	lnc-SLC7A6OS-2
0.033683	1.94E-03	-3.505928	-1.5132182	lnc-FOXA2-3
0.005681	5.97E-05	-4.9200149	-1.5144161	LSR
0.010314	1.84E-04	-4.4643992	-1.5153434	MLLT4-AS1
0.020464	7.20E-04	-3.9115252	-1.5158567	LOC101929443
0.003742	2.21E-05	-5.32613	-1.5199231	AGMO
0.020139	7.05E-04	-3.9204067	-1.5199322	ZNF91
0.007924	1.10E-04	-4.6727387	-1.5199714	HAAO
0.010255	1.81E-04	-4.4711526	-1.5212769	SPATA21
0.004841	4.01E-05	-5.0822184	-1.521418	ADCY10
0.00815	1.15E-04	-4.6529499	-1.5230646	PRKCZ
0.013943	3.31E-04	-4.2270258	-1.5262017	LOC100507464
0.005997	6.47E-05	-4.8875203	-1.5271878	lnc-BLID-2
0.026054	1.16E-03	-3.718348	-1.5283087	lnc-SARM1-2
0.02749	1.29E-03	-3.6732987	-1.5285579	A1CF
0.001821	4.59E-06	-5.9804415	-1.5342117	METTL7A
0.000908	8.58E-07	-6.7003984	-1.5432658	ALDH5A1
0.030743	1.61E-03	-3.5818675	-1.5455144	GHRHR
0.04394	3.16E-03	-3.3031922	-1.5520649	lnc-ACCSL-1
0.005109	4.64E-05	-5.0224743	-1.5565377	lnc-PRKAA2-1
0.028823	1.43E-03	-3.63102	-1.5585649	lnc-ANO1-2
0.038161	2.45E-03	-3.4097736	-1.562635	APOB
0.006598	7.81E-05	-4.8111109	-1.56549	LHPP
0.028132	1.35E-03	-3.6552286	-1.5656417	RNASE4
0.028903	1.44E-03	-3.6287876	-1.5674033	SARDH
0.012731	2.75E-04	-4.3016805	-1.5697574	CDHR2
0.017923	5.52E-04	-4.01932	-1.5739036	CDHR3
0.007287	9.24E-05	-4.7429489	-1.5755777	GNG4
0.045802	3.39E-03	-3.2733244	-1.5758706	CYP4A22
0.014053	3.36E-04	-4.220713	-1.5772873	C19orf18
0.016479	4.62E-04	-4.0914287	-1.5803928	MBNL3
0.019494	6.58E-04	-3.9481059	-1.5836037	KDF1
0.010461	1.92E-04	-4.4477205	-1.5903956	CYP27A1
0.004519	3.43E-05	-5.1457847	-1.5920076	AGMAT
0.001665	4.03E-06	-6.0348872	-1.5927935	CYP4F2
0.012652	2.70E-04	-4.3083115	-1.5934207	DBH-AS1
0.003138	1.35E-05	-5.5303717	-1.596911	lnc-RWDD3-3
0.001459	2.89E-06	-6.1757372	-1.6007842	lnc-GPD2-1
0.002356	7.93E-06	-5.7509142	-1.6092844	SUGCT
0.001066	1.30E-06	-6.5191525	-1.6113187	LRRD1
0.012833	2.79E-04	-4.295745	-1.6138334	CCL14
0.048515	3.81E-03	-3.2248163	-1.6162112	SMARCA1
0.003535	1.78E-05	-5.4157482	-1.6186565	XLOC_l2_012397
0.04815	3.76E-03	-3.230106	-1.6228126	AIF1L
0.032564	1.81E-03	-3.5340436	-1.6235615	AZGP1
0.01169	2.33E-04	-4.3693811	-1.6258753	EPB41L4B
0.004387	3.26E-05	-5.1665012	-1.6304454	ELOVL2-AS1
0.033184	1.88E-03	-3.5184458	-1.6357592	BBOX1
0.029491	1.49E-03	-3.614995	-1.6368999	CDH1
0.001761	4.36E-06	-6.0023168	-1.641457	CYP4F12
0.018112	5.67E-04	-4.0087009	-1.6449004	VIPR1
0.027909	1.33E-03	-3.6622248	-1.6473905	HSD17B3
0.024622	1.04E-03	-3.7604623	-1.649716	MGC32805
0.000656	3.38E-07	-7.1123713	-1.6526096	TMEM56
0.002135	6.24E-06	-5.8513663	-1.6531951	C1orf115
0.017728	5.35E-04	-4.0317921	-1.6556649	MASP1
0.044527	3.23E-03	-3.2934658	-1.6572776	C8A
0.018279	5.79E-04	-4.000013	-1.6572879	ABCC6
0.017859	5.48E-04	-4.0227378	-1.6574808	FOLH1B
0.015074	3.89E-04	-4.1610212	-1.6583416	SEMA3B-AS1
0.00227	7.14E-06	-5.7949294	-1.6623979	C2orf72
0.004188	2.83E-05	-5.2252455	-1.6632748	GLUD2
0.029657	1.50E-03	-3.6109698	-1.6642638	KRT222
0.023971	9.86E-04	-3.7834384	-1.6657932	IL17RB
0.036607	2.26E-03	-3.4420007	-1.6674412	ITLN2
0.001828	4.68E-06	-5.9721334	-1.6694249	IRS1
0.025515	1.12E-03	-3.7328784	-1.6709646	TAT
0.013202	2.94E-04	-4.2747295	-1.6730688	ABCC6P1
0.001459	3.09E-06	-6.147864	-1.6756055	GLYCTK
0.00372	2.16E-05	-5.3362609	-1.67597	FUOM
0.003097	1.32E-05	-5.537506	-1.6767148	PANK1
0.004604	3.56E-05	-5.1310774	-1.6822665	lnc-RFX8-1
0.02643	1.19E-03	-3.706101	-1.6842368	SALL1
0.01269	2.73E-04	-4.3052546	-1.6844068	ETNPPL
0.048691	3.83E-03	-3.2222851	-1.6851742	SLC27A2
0.048573	3.82E-03	-3.2239542	-1.6854013	LINC01352
0.003535	1.82E-05	-5.4060648	-1.6918052	RNF43
0.026624	1.21E-03	-3.6983988	-1.694512	PCSK9
0.042517	2.97E-03	-3.3298065	-1.695482	ACE2
0.014554	3.62E-04	-4.1909494	-1.7013158	CIDEB
0.045299	3.33E-03	-3.2815545	-1.705302	CYP3A7
0.000908	8.58E-07	-6.7001997	-1.7089224	CYP4F8
0.046472	3.50E-03	-3.2600169	-1.7134283	SLC10A1
0.010255	1.81E-04	-4.4699773	-1.7143828	EHHADH
0.04389	3.15E-03	-3.3039586	-1.7148725	GAS2
0.024594	1.04E-03	-3.7616928	-1.7202363	PCP4L1
0.030615	1.60E-03	-3.5852354	-1.7217538	EPHA1
0.042687	2.99E-03	-3.3258278	-1.7275991	GNMT
0.047293	3.65E-03	-3.2432495	-1.733455	CCL15
0.043438	3.10E-03	-3.3119005	-1.7356299	CTNNA2
0.003551	1.92E-05	-5.3852003	-1.7381556	SERPINB11
0.000964	1.02E-06	-6.6241637	-1.738532	TSPAN9
0.002356	7.88E-06	-5.7537276	-1.738898	GLUD1
0.005331	5.09E-05	-4.9849468	-1.7397287	NGEF
0.035759	2.16E-03	-3.4618469	-1.740925	LOC100505918
0.005354	5.14E-05	-4.9810781	-1.7487788	ALDH7A1
0.031142	1.66E-03	-3.5700313	-1.7500726	lnc-AFM-1
0.004165	2.79E-05	-5.2303044	-1.752769	CLDN15
0.030615	1.60E-03	-3.5853468	-1.7581209	MAT1A
0.027094	1.25E-03	-3.6873848	-1.7588109	NAGS
0.028823	1.42E-03	-3.6337671	-1.7588248	BOK
0.032799	1.83E-03	-3.529557	-1.75934	XLOC_l2_001122
0.012517	2.65E-04	-4.3166938	-1.7599442	CLMN
0.028164	1.35E-03	-3.6538	-1.760528	ONECUT2
0.015326	4.02E-04	-4.1476165	-1.7635467	RBP2
0.049591	3.95E-03	-3.2092297	-1.7673158	ASGR2
0.002356	8.17E-06	-5.7386628	-1.7674326	AIG1
0.032255	1.78E-03	-3.5423346	-1.7685227	PGC
0.002369	8.35E-06	-5.729571	-1.7769166	MST1
0.004005	2.51E-05	-5.2738248	-1.7779399	LOC101928979
0.017715	5.35E-04	-4.0323386	-1.7825179	NKD1
0.022262	8.65E-04	-3.8367672	-1.7862777	EPHX2
0.005247	4.92E-05	-4.9988412	-1.7925763	TUBBP5
0.00392	2.41E-05	-5.2906619	-1.8011101	SORD
0.019434	6.55E-04	-3.9501395	-1.8100853	PPP1R1C
0.023893	9.80E-04	-3.7858261	-1.8178491	LOC101927056
0.001459	2.86E-06	-6.1801412	-1.8220009	PID1
0.025616	1.12E-03	-3.7301632	-1.8282977	SLC25A47
0.019494	6.59E-04	-3.9477698	-1.8283516	GBP7
0.022272	8.66E-04	-3.8362354	-1.8306984	SEMA4G
0.000141	6.76E-09	-8.9664806	-1.8310194	DAK
0.017765	5.38E-04	-4.0297116	-1.8360215	OXER1
0.006731	8.07E-05	-4.7977026	-1.8370432	OGFR-AS1
0.026483	1.20E-03	-3.7046566	-1.8449911	MARVELD3
0.035598	2.14E-03	-3.4650068	-1.8453421	CLDN14
0.005109	4.62E-05	-5.0248433	-1.8455263	ASS1
0.033651	1.93E-03	-3.5075834	-1.8510309	FAM99A
0.020644	7.31E-04	-3.9056663	-1.8529337	ITIH1
0.046681	3.54E-03	-3.2562343	-1.8538946	HPX
0.036607	2.26E-03	-3.4423543	-1.8569764	GATM
0.031142	1.66E-03	-3.5705968	-1.8606984	FXYD1
0.014177	3.44E-04	-4.2108307	-1.8631934	SLC22A3
0.004765	3.92E-05	-5.0911687	-1.8683967	SLC5A9
0.021445	7.84E-04	-3.8766845	-1.8696351	HGD
0.004231	3.00E-05	-5.2008947	-1.8764206	CA5A
0.004765	3.88E-05	-5.0959177	-1.879604	SH3BGRL2
0.029362	1.48E-03	-3.6172126	-1.8833124	PHYHIPL
0.002101	6.06E-06	-5.8635981	-1.8908292	UROC1
0.049672	3.97E-03	-3.2073392	-1.8917375	PRG4
0.040381	2.71E-03	-3.3668554	-1.8918289	GJB1
0.009387	1.55E-04	-4.5333448	-1.8975789	UPP2
0.011986	2.43E-04	-4.3519581	-1.8986348	RAB17
0.000762	5.43E-07	-6.9011702	-1.90356	TPPP2
0.035754	2.16E-03	-3.4623664	-1.904148	lnc-ELAVL2-3
0.002725	1.05E-05	-5.6326127	-1.9109632	CYB5A
0.003465	1.66E-05	-5.4440002	-1.9163836	DGAT2
0.046158	3.45E-03	-3.2664108	-1.9164	TF
0.00948	1.57E-04	-4.5277658	-1.9173824	ABAT
0.018682	6.05E-04	-3.9822385	-1.9326541	MYOM1
0.015789	4.28E-04	-4.1227209	-1.9406815	AZGP1P1
0.047823	3.72E-03	-3.2347697	-1.947168	F2
0.008895	1.40E-04	-4.5733465	-1.9524594	KCNC1
0.006169	6.83E-05	-4.865701	-1.9524942	VWA1
0.040044	2.67E-03	-3.3731162	-1.962168	lnc-CST8-3
0.008334	1.21E-04	-4.6341896	-1.9658181	lnc-HAO1-2
0.000762	5.63E-07	-6.8854608	-1.9710696	MST1L
0.043418	3.09E-03	-3.3124938	-1.9721552	LRRC31
0.010431	1.89E-04	-4.4530932	-1.9748301	LOC101928347
0.004474	3.37E-05	-5.1537565	-1.9788294	ACOX1
0.004996	4.39E-05	-5.0455291	-1.9789752	ZDHHC11
0.026345	1.18E-03	-3.7091471	-1.9799751	TTR
0.039606	2.63E-03	-3.3801548	-1.9810168	CD5L
0.003804	2.33E-05	-5.3052589	-1.9828346	ADH6
0.041897	2.89E-03	-3.3406762	-1.985049	MLXIPL
0.019009	6.26E-04	-3.9685634	-2.0022563	MBL2
0.012713	2.74E-04	-4.302843	-2.0077907	KLHL6-AS1
0.006976	8.66E-05	-4.7692004	-2.0235453	CTD-3080P12.3
0.029053	1.45E-03	-3.6251984	-2.0295558	CFHR1
0.010429	1.88E-04	-4.4544156	-2.0305519	PIK3C2G
0.03512	2.10E-03	-3.4727268	-2.0336911	GYG2
0.007799	1.07E-04	-4.6852947	-2.0415627	C2orf82
0.002523	9.23E-06	-5.6874694	-2.0445254	FRRS1L
0.031407	1.69E-03	-3.5634479	-2.0484717	lnc-AGPAT2-2
0.045788	3.39E-03	-3.2735538	-2.0509402	FLJ22763
0.02769	1.31E-03	-3.6675301	-2.0541983	IGDCC3
0.012517	2.65E-04	-4.3170048	-2.0599078	AADAC
0.018915	6.20E-04	-3.9724499	-2.0629683	LOC101928307
0.024733	1.05E-03	-3.7564774	-2.0656929	RORC
0.005997	6.50E-05	-4.8857487	-2.0684965	SNTG1
0.049846	4.00E-03	-3.2043436	-2.0768285	FAM224A
0.039251	2.59E-03	-3.3858856	-2.0823266	SERPINA11
0.004977	4.34E-05	-5.0497435	-2.085575	ZNF334
0.010672	1.97E-04	-4.4370299	-2.0937797	lnc-DPH1-1
0.010271	1.82E-04	-4.4682678	-2.0957579	SNAP25-AS1
0.005426	5.33E-05	-4.9667721	-2.10055	DNASE1L3
0.024537	1.03E-03	-3.7656986	-2.1053297	lnc-FRMD1-4
0.01535	4.05E-04	-4.1454339	-2.1090553	CYP2J2
0.005535	5.60E-05	-4.9465431	-2.1093177	ACADSB
0.010805	2.02E-04	-4.426038	-2.1131228	PFKFB1
0.032227	1.77E-03	-3.542813	-2.1270857	ELOVL2
0.001183	1.86E-06	-6.3647814	-2.128492	ASCL5
0.009931	1.69E-04	-4.4993962	-2.130885	LOC101928325
0.00636	7.35E-05	-4.8355518	-2.1340801	lnc-DIAPH3-6
0.002403	8.51E-06	-5.7216813	-2.1417446	AOC4P
0.010685	1.97E-04	-4.435774	-2.1424218	SLC22A1
0.043397	3.08E-03	-3.3133014	-2.1504747	APOC4
0.000882	7.45E-07	-6.7622706	-2.1617525	lnc-CCDC40-1
0.002908	1.22E-05	-5.5702506	-2.1645586	LOC285181
0.026519	1.20E-03	-3.7038856	-2.1849929	CFHR2
0.026991	1.24E-03	-3.6902508	-2.1859784	F10
0.007846	1.08E-04	-4.6812973	-2.1870159	CPN1
0.014406	3.55E-04	-4.1984683	-2.19057	lnc-CHD9-3
0.031959	1.75E-03	-3.5489734	-2.1959534	HSD17B6
0.003535	1.79E-05	-5.4133806	-2.1995057	SLC27A5
0.004077	2.63E-05	-5.2543503	-2.2008143	LOC100507664
0.031777	1.72E-03	-3.5557474	-2.2360807	PROZ
0.000447	1.15E-07	-7.6005737	-2.24395	LOC101926908
0.000141	8.46E-09	-8.8537486	-2.2455811	EPPK1
0.002775	1.09E-05	-5.6195959	-2.2464627	RGN
0.005585	5.83E-05	-4.9295996	-2.2596892	AGBL2
0.009387	1.55E-04	-4.5331021	-2.2619907	HAO1
0.017445	5.16E-04	-4.0469413	-2.2718991	GPAM
0.013875	3.27E-04	-4.2309681	-2.2894808	CPN2
0.01123	2.15E-04	-4.4006657	-2.291647	LPPR1
0.030766	1.62E-03	-3.5811974	-2.292634	HMGCS2
0.022483	8.83E-04	-3.8287257	-2.292876	SLC17A1
0.009992	1.72E-04	-4.4907097	-2.3022749	GREB1
0.006663	7.92E-05	-4.8053519	-2.3061229	lnc-C2orf72-1
0.018245	5.77E-04	-4.0014172	-2.3114837	SYT7
0.024117	9.99E-04	-3.7782955	-2.3132693	ASPG
0.042932	3.02E-03	-3.3216503	-2.3151647	MCF2L-AS1
0.012307	2.56E-04	-4.3312709	-2.3196728	CYP3A43
0.000141	3.64E-09	-9.2814502	-2.3349525	PLIN1
0.004765	3.92E-05	-5.0917483	-2.3454329	CYP3A4
0.026679	1.22E-03	-3.6966917	-2.3764546	C6
0.043007	3.03E-03	-3.3201638	-2.4068561	DDTL
0.015829	4.32E-04	-4.119192	-2.4091916	IGSF23
0.016963	4.90E-04	-4.0678219	-2.4148288	ANG
0.010895	2.06E-04	-4.4187512	-2.4340023	KHK
0.012517	2.65E-04	-4.3166945	-2.4350599	DACT2
0.015853	4.33E-04	-4.1183182	-2.4497943	ABCB4
0.000204	2.45E-08	-8.3308082	-2.4749383	PALMD
0.031959	1.75E-03	-3.549324	-2.4811693	F11
0.000964	1.00E-06	-6.6317019	-2.4908656	SLC6A12
0.005187	4.79E-05	-5.0102203	-2.4918776	DPYS
0.018405	5.87E-04	-3.9943712	-2.5042993	TMPRSS6
0.008548	1.30E-04	-4.6036015	-2.5115991	LOC102723493
0.036308	2.22E-03	-3.4492131	-2.5192752	LOC100130232
0.027429	1.28E-03	-3.6754069	-2.5245528	DIO1
0.013795	3.21E-04	-4.2395822	-2.5635773	PAH
0.012852	2.80E-04	-4.2946578	-2.575703	WNT11
0.040351	2.71E-03	-3.3673928	-2.5818266	SULT2A1
0.02362	9.63E-04	-3.7931887	-2.5918812	SLC30A10
0.000739	4.35E-07	-6.9995464	-2.5966232	PRAP1
0.000176	1.51E-08	-8.5672538	-2.6107291	ETNK2
0.011077	2.10E-04	-4.4097015	-2.6244906	MCCD1
0.026084	1.16E-03	-3.716207	-2.6246319	HLF
0.015174	3.93E-04	-4.1567262	-2.6301483	PEG3
0.005791	6.14E-05	-4.908926	-2.6366708	PLA2G12B
0.006705	8.00E-05	-4.801618	-2.6529175	ALDH8A1
0.013514	3.07E-04	-4.2571111	-2.6551464	HAO2
0.019159	6.36E-04	-3.9616955	-2.660106	VSNL1
0.027316	1.27E-03	-3.6785833	-2.6602753	SERPINA4
0.017223	5.03E-04	-4.0572127	-2.6715803	VTN
0.000908	8.74E-07	-6.6921013	-2.678014	C1orf168
0.037089	2.32E-03	-3.4322094	-2.6837717	APOC2
0.006169	6.80E-05	-4.8673188	-2.697684	lnc-C8orf55-1
0.000882	7.77E-07	-6.7437985	-2.7028159	ESPN
0.001756	4.31E-06	-6.0064972	-2.7050997	SERPINF2
0.03601	2.19E-03	-3.4554264	-2.7182305	VIL1
0.008454	1.24E-04	-4.6245501	-2.7237849	NR1I2
0.006315	7.21E-05	-4.8436492	-2.7309246	DAO
0.011349	2.19E-04	-4.3934148	-2.7439551	EGFR-AS1
0.021966	8.30E-04	-3.8536912	-2.7727345	ARG1
0.002249	7.03E-06	-5.8011364	-2.7834052	LIPC
0.009312	1.53E-04	-4.5384135	-2.7870961	SLC17A2
0.041546	2.84E-03	-3.3478282	-2.7928697	CPS1
0.004064	2.59E-05	-5.2613735	-2.7964071	SLC2A2
0.014938	3.83E-04	-4.1674911	-2.7976003	ADORA2A-AS1
0.023278	9.34E-04	-3.80565	-2.8204283	PRR15L
0.014393	3.54E-04	-4.1995959	-2.8376398	MTTP
0.018605	5.99E-04	-3.9860567	-2.8888495	IHH
0.012444	2.61E-04	-4.323315	-2.8985633	SMLR1
0.013424	3.03E-04	-4.2629146	-2.9186726	ANGPTL3
0.004231	2.99E-05	-5.2018632	-2.9453591	SLC38A3
0.048836	3.85E-03	-3.2203384	-2.9535408	PRODH2
0.018915	6.19E-04	-3.9729368	-2.95504	F5
0.015696	4.22E-04	-4.1282703	-2.9616741	CYP7A1
0.004917	4.17E-05	-5.066484	-2.9749533	ENPP3
0.021551	7.97E-04	-3.870422	-2.9861314	ALDOB
0.001459	3.08E-06	-6.1487082	-2.9888786	XLOC_l2_013192
0.003535	1.74E-05	-5.425323	-2.998377	GPLD1
0.001638	3.91E-06	-6.0478903	-3.0060467	LOC102724596
0.00721	9.12E-05	-4.7483746	-3.0308495	CDO1
0.017223	5.04E-04	-4.0564116	-3.0415174	SLC17A4
0.005576	5.80E-05	-4.9323173	-3.0545227	GYS2
0.002238	6.92E-06	-5.807812	-3.0633801	GLYATL1
0.002356	8.03E-06	-5.7457052	-3.0639589	PKLR
0.032477	1.80E-03	-3.5366698	-3.0661596	AGXT
0.021184	7.69E-04	-3.8845557	-3.0991399	lnc-RP11-521M14.2.1-1
0.019924	6.91E-04	-3.9281791	-3.1007534	APOC3
0.005535	5.62E-05	-4.9448593	-3.1056584	MASP2
0.038103	2.44E-03	-3.4110011	-3.1218339	APOM
0.004195	2.90E-05	-5.2151192	-3.1226945	LEAP2
0.026874	1.23E-03	-3.6926402	-3.1339114	ABCG8
0.029416	1.48E-03	-3.6163178	-3.1986871	CYP2A7
0.025258	1.09E-03	-3.7407084	-3.2119432	HRG
0.007318	9.37E-05	-4.7374905	-3.2531267	AGXT2
0.003551	1.92E-05	-5.384114	-3.2584086	AKR1D1
0.004519	3.46E-05	-5.1423012	-3.2625404	F13B
0.010758	2.00E-04	-4.4303196	-3.2711224	F12
0.010308	1.83E-04	-4.4652478	-3.2772004	HPD
0.010314	1.84E-04	-4.4642149	-3.2839812	APOA5
0.004996	4.39E-05	-5.0458644	-3.2868834	A1BG
0.003551	1.91E-05	-5.3860955	-3.3121113	SLC1A2
0.015318	4.01E-04	-4.1494996	-3.3332112	HULC
0.000908	8.35E-07	-6.7120189	-3.3469636	ZG16
0.003431	1.63E-05	-5.4517043	-3.3577373	LPAL2
0.000964	1.04E-06	-6.6148899	-3.3613896	NCMAP
0.015318	4.02E-04	-4.1480896	-3.3899988	KNG1
0.016492	4.63E-04	-4.0905061	-3.4084663	DLK1
0.00372	2.17E-05	-5.3341837	-3.4644559	PCK1
0.024576	1.03E-03	-3.763713	-3.4651153	FETUB
0.031042	1.65E-03	-3.5727794	-3.4918797	C19orf80
0.004233	3.04E-05	-5.1955532	-3.5274063	BHMT
0.016709	4.74E-04	-4.0808658	-3.5370688	ABCG5
0.018493	5.92E-04	-3.9911176	-3.5527407	FABP1
0.001045	1.18E-06	-6.5628596	-3.5783392	F9
0.00042	9.00E-08	-7.7156147	-3.5928798	KANK4
0.006082	6.68E-05	-4.8747604	-3.6240344	SLC13A5
0.007205	9.10E-05	-4.7491759	-3.6420698	BDH1
0.002351	7.68E-06	-5.7640064	-3.6549234	GLYAT
0.000876	7.22E-07	-6.7757216	-3.6717469	RHBG
0.000937	9.28E-07	-6.6659086	-3.6844569	NR1I3
0.017713	5.33E-04	-4.0337728	-3.711528	CYP2E1
0.001183	1.70E-06	-6.4033954	-3.7840885	ACOT12
0.004195	2.87E-05	-5.2192945	-3.8482032	CYP8B1
0.003148	1.38E-05	-5.5219511	-3.8808478	SPP2
0.0149	3.81E-04	-4.1696387	-3.882551	APOA1
0.013943	3.32E-04	-4.2259499	-3.9177756	ADH4
0.013943	3.31E-04	-4.22605	-3.9330137	SLC39A5
0.001333	2.24E-06	-6.2858773	-3.9390063	SLC22A7
0.005331	5.08E-05	-4.9862446	-3.9426242	SLCO1B1
0.000618	2.87E-07	-7.1861542	-4.0949561	RTP3
0.016047	4.41E-04	-4.1108001	-4.1363657	G6PC
0.002879	1.20E-05	-5.5769847	-4.1417228	OTC
0.002295	7.29E-06	-5.7858495	-4.2437465	SERPINC1
0.004189	2.84E-05	-5.2232397	-4.5177911	AHSG
0.000447	1.25E-07	-7.5636355	-4.6170861	UNC93A
0.000495	1.95E-07	-7.3595003	-4.7729051	CCL16
0.006737	8.09E-05	-4.7967846	-4.8128691	PLG
0.002141	6.33E-06	-5.8454446	-5.0710018	COL2A1
0.003208	1.45E-05	-5.500266	-5.1351344	GCGR
0.000695	3.70E-07	-7.0717105	-5.7084099	LECT2
