# Supplementary material for: Unraveling risk factors and transcriptomic signatures in liver cancer progression and mortality through machine learning and bioinformatics
Source: Brief Funct Genomics. 2026 Jan 9;25:elaf019. doi: 10.1093/bfgp/elaf019 (PMC12785888; doi:10.1093/bfgp/elaf019)
Supplement: Supplementary_File-3_elaf019 [file supplementary_file-3_elaf019.zip › Supplementary_File-3_elaf019.csv]

ID	adj.P.Val	logFC	Gene.symbol
212296_at	1.99E-02	1.1522494	PSMD14
211071_s_at	1.98E-02	1.3034888	MLLT11
207469_s_at	1.98E-02	1.2555289	PIR
53720_at	1.97E-02	-1.1200875	C19orf66
202847_at	1.97E-02	-1.429102	PCK2
221841_s_at	1.98E-02	-1.4614014	KLF4
209942_x_at	1.95E-02	2.4182135	MAGEA6
209942_x_at	1.95E-02	2.4182135	MAGEA3
1558411_at	1.96E-02	1.3867898	EGFEM1P
228051_at	1.96E-02	1.377256	ARFGEF3
237956_s_at	1.95E-02	1.1521794	C5orf58
235947_at	1.95E-02	1.0676291	LOC101930067
205221_at	1.95E-02	-1.1794607	HGD
219607_s_at	1.92E-02	-1.1768402	MS4A4A
215719_x_at	1.90E-02	-1.0418565	FAS
213032_at	1.90E-02	-1.0490732	NFIB
211549_s_at	1.91E-02	-1.0816271	HPGD
200878_at	1.91E-02	-1.2669164	EPAS1
206292_s_at	1.91E-02	-1.8293598	SULT2A1
230563_at	1.90E-02	1.6455608	RASGEF1A
235965_at	1.89E-02	1.0643727	BHLHA15
224215_s_at	1.90E-02	-1.0471837	DLL1
216733_s_at	1.88E-02	-1.8027257	GATM
207666_x_at	1.88E-02	1.1121297	SSX3
225957_at	1.86E-02	-1.0600402	CREBRF
203535_at	1.87E-02	-1.1061347	S100A9
1552474_a_at	1.88E-02	-1.1660932	GAMT
204646_at	1.87E-02	-1.3247921	DPYD
210289_at	1.86E-02	-1.3941656	NAT8B
210289_at	1.86E-02	-1.3941656	NAT8
231131_at	1.85E-02	1.2725647	FAM133A
219232_s_at	1.85E-02	1.1954052	EGLN3
228806_at	1.84E-02	-1.0987937	RORC
226064_s_at	1.85E-02	-1.2500923	DGAT2
210467_x_at	1.81E-02	2.1674543	MAGEA12
210394_x_at	1.81E-02	2.0026445	SSX4B
210394_x_at	1.81E-02	2.0026445	SSX4
236840_at	1.81E-02	1.1677477	C12orf56
218687_s_at	1.78E-02	1.3360119	MUC13
217080_s_at	1.80E-02	-1.0500312	HOMER2
222771_s_at	1.78E-02	1.1213288	MYEF2
218557_at	1.78E-02	-1.0574257	NIT2
236548_at	1.78E-02	-1.2917593	GIPC2
206201_s_at	1.75E-02	1.1241708	MEOX2
210888_s_at	1.76E-02	-1.3458585	ITIH1
228030_at	1.76E-02	-1.4025488	RBM6
211356_x_at	1.75E-02	-1.4123249	LEPROT
211356_x_at	1.75E-02	-1.4123249	LEPR
205923_at	1.74E-02	-2.1322644	RELN
212655_at	1.72E-02	-1.1145508	ZCCHC14
204017_at	1.71E-02	1.3399405	KDELR3
223374_s_at	1.70E-02	1.1442102	B3GALNT1
215307_at	1.70E-02	1.0105259	ZNF529
201061_s_at	1.71E-02	-1.0712882	STOM
205960_at	1.70E-02	-1.2004337	PDK4
208249_s_at	1.71E-02	-1.216622	TGDS
204105_s_at	1.67E-02	1.78834	NRCAM
230466_s_at	1.67E-02	1.151284	RASSF3
202081_at	1.67E-02	-1.0229741	IER2
227121_at	1.69E-02	-1.0748342	ZBTB20
206211_at	1.67E-02	-1.1270745	SELE
212328_at	1.69E-02	-1.2129232	LIMCH1
211985_s_at	1.68E-02	-1.223149	CALM3
211985_s_at	1.68E-02	-1.223149	CALM2
211985_s_at	1.68E-02	-1.223149	CALM1
205675_at	1.67E-02	-1.4767706	MTTP
230318_at	1.68E-02	-1.5059593	SERPINA1
226597_at	1.66E-02	-1.1134087	REEP6
202806_at	1.65E-02	1.1319857	DBN1
218432_at	1.65E-02	-1.0882854	FBXO3
224583_at	1.63E-02	-1.1551849	COTL1
209291_at	1.65E-02	-1.2813009	ID4
232707_at	1.61E-02	1.1650139	ISX
202502_at	1.62E-02	-1.1651735	ACADM
201626_at	1.62E-02	-1.2894627	INSIG1
205700_at	1.62E-02	-2.1731206	HSD17B6
202886_s_at	1.60E-02	-1.089933	PPP2R1B
224990_at	1.61E-02	-1.1279962	SMIM14
220075_s_at	1.59E-02	-1.6513332	CDHR5
242135_at	1.59E-02	1.2500825	LOC101930531
242135_at	1.59E-02	1.2500825	LOC101930288
211708_s_at	1.59E-02	1.2177857	SCD
1553764_a_at	1.58E-02	1.0677704	AJUBA
225102_at	1.58E-02	-1.0915896	MGLL
211715_s_at	1.58E-02	-1.2071025	BDH1
221645_s_at	1.56E-02	1.3896613	ZNF83
206204_at	1.56E-02	-1.060036	GRB14
206643_at	1.56E-02	-2.4388853	HAL
208782_at	1.55E-02	-1.152277	FSTL1
228648_at	1.54E-02	-1.3039047	LRG1
229865_at	1.52E-02	1.0819369	LOC101928615
229865_at	1.52E-02	1.0819369	FNDC3B
223349_s_at	1.54E-02	-1.1314898	BOK
214235_at	1.53E-02	-1.3278773	CYP3A5
206115_at	1.51E-02	-1.0177643	EGR3
203504_s_at	1.51E-02	-1.5264939	ABCA1
214837_at	1.51E-02	-1.7601528	ALB
209806_at	1.47E-02	1.0606976	HIST1H2BK
203606_at	1.47E-02	1.0148532	NDUFS6
221636_s_at	1.48E-02	-1.0254944	3-Jan
224279_s_at	1.45E-02	1.2813149	CABYR
200675_at	1.46E-02	-1.456434	CD81
202431_s_at	1.46E-02	-1.5318066	MYC
220330_s_at	1.44E-02	-1.1652567	SAMSN1
207007_at	1.44E-02	-1.7398255	NR1I3
205933_at	1.43E-02	-1.0453465	SETBP1
228523_at	1.40E-02	1.4020023	NANOS1
238778_at	1.41E-02	1.3825374	MPP7
218304_s_at	1.41E-02	-1.0713438	OSBPL11
227835_at	1.41E-02	-1.1809998	LOC389831
230438_at	1.41E-02	-1.3435592	TBX15
227361_at	1.41E-02	-1.393094	HS3ST3B1
210078_s_at	1.40E-02	-1.0140065	KCNAB1
228772_at	1.39E-02	-1.0478192	HNMT
207498_s_at	1.39E-02	-1.6894051	LOC101929829
207498_s_at	1.39E-02	-1.6894051	CYP2D6
207498_s_at	1.39E-02	-1.6894051	CYP2D7
235144_at	1.37E-02	1.7906138	RASEF
225272_at	1.37E-02	-1.0189897	SAT2
204154_at	1.37E-02	-1.6951502	CDO1
204475_at	1.36E-02	1.7045728	MMP1
214131_at	1.36E-02	1.504712	TXLNGY
1559363_at	1.36E-02	-1.0204449	LINC01146
232603_at	1.36E-02	-1.2514755	DCDC5
232603_at	1.36E-02	-1.2514755	DCDC1
201432_at	1.36E-02	-1.7382748	CAT
204132_s_at	1.33E-02	-1.1714403	FOXO3B
204132_s_at	1.33E-02	-1.1714403	FOXO3
201839_s_at	1.32E-02	2.3483015	EPCAM
228492_at	1.32E-02	1.4766438	USP9Y
223378_at	1.30E-02	1.0314157	GLIS2
220554_at	1.30E-02	-1.2791303	SLC22A7
209978_s_at	1.29E-02	-2.218997	LPA
216238_s_at	1.30E-02	-2.4989925	FGB
202219_at	1.28E-02	1.996559	SLC6A8
207325_x_at	1.27E-02	1.4734015	MAGEA1
230554_at	1.28E-02	-1.8378788	ACSM2A
224997_x_at	1.27E-02	-2.351323	MIR675
224997_x_at	1.27E-02	-2.351323	H19
204602_at	1.25E-02	2.4275966	DKK1
206857_s_at	1.25E-02	1.8766006	FKBP1B
222416_at	1.26E-02	1.0572894	ALDH18A1
229061_s_at	1.27E-02	-1.0310361	SLC25A13
239432_at	1.25E-02	-1.1180368	PSMA3-AS1
209123_at	1.26E-02	-1.1226804	QDPR
215483_at	1.27E-02	-1.1661317	AKAP9
213649_at	1.26E-02	-1.2540025	SRSF7
203474_at	1.25E-02	-1.2964694	IQGAP2
206651_s_at	1.25E-02	-1.5336647	CPB2
209459_s_at	1.26E-02	-1.9079932	ABAT
1555229_a_at	1.26E-02	-2.0047475	C1S
206535_at	1.24E-02	-1.882715	SLC2A2
205753_at	1.24E-02	-2.6058665	CRP
209921_at	1.21E-02	1.3977814	SLC7A11
216396_s_at	1.20E-02	-1.0192709	EI24
208288_at	1.20E-02	-1.2239575	ABCB11
227962_at	1.21E-02	-1.2995187	ACOX1
241547_at	1.21E-02	-1.6797814	A1CF
1558322_a_at	1.20E-02	1.2867621	PAQR9
209785_s_at	1.20E-02	1.1149644	PLA2G4C
225353_s_at	1.19E-02	-1.014827	C1QC
239860_at	1.20E-02	-1.1702622	LOC100130232
205114_s_at	1.18E-02	-1.0986733	CCL3L3
205114_s_at	1.18E-02	-1.0986733	CCL3L1
205114_s_at	1.18E-02	-1.0986733	CCL3
210653_s_at	1.18E-02	-1.1337948	BCKDHB
202286_s_at	1.18E-02	-1.3147967	TACSTD2
212239_at	1.18E-02	-1.4184811	PIK3R1
1560469_at	1.18E-02	-1.8417271	NR5A2
215143_at	1.15E-02	1.47339	DPY19L2P2
233002_at	1.16E-02	1.1296998	PPP4R4
201327_s_at	1.16E-02	1.0814697	CCT6A
229146_at	1.16E-02	1.0124238	C7orf31
1570505_at	1.17E-02	-1.5870203	ABCB4
1555345_at	1.16E-02	-1.663104	SLC38A4
229819_at	1.16E-02	-1.7519329	A1BG
204846_at	1.16E-02	-1.8605774	CP
217238_s_at	1.17E-02	-2.9865717	ALDOB
207688_s_at	1.15E-02	1.0135278	INHBC
201990_s_at	1.15E-02	-1.0028767	CREBL2
209348_s_at	1.15E-02	-1.0929717	MAF
229430_at	1.14E-02	-1.2963886	C8orf46
210809_s_at	1.14E-02	-1.7969635	POSTN
206642_at	1.13E-02	-1.0021293	DSG1
210072_at	1.13E-02	-1.1997002	CCL19
243802_at	1.11E-02	1.4755313	DNAH12
200999_s_at	1.12E-02	1.3397195	CKAP4
212196_at	1.12E-02	-1.0371976	IL6ST
212365_at	1.12E-02	-1.1313074	MYO1B
37201_at	1.12E-02	-1.3120421	ITIH4
212592_at	1.11E-02	-2.3337804	JCHAIN
226436_at	1.10E-02	1.0611924	RASSF4
209813_x_at	1.10E-02	-1.0091913	TARP
209813_x_at	1.10E-02	-1.0091913	TRGV9
209813_x_at	1.10E-02	-1.0091913	TRGC2
244407_at	1.10E-02	-1.2309922	CYP39A1
244742_at	1.11E-02	-1.3493416	LOC101929036
244742_at	1.11E-02	-1.3493416	PAH
203196_at	1.08E-02	1.5852981	ABCC4
204430_s_at	1.08E-02	1.130355	SLC2A5
205848_at	1.08E-02	-1.088038	GAS2
205769_at	1.09E-02	-1.7397452	SLC27A2
206515_at	1.09E-02	-1.9064575	CYP4F3
201266_at	1.07E-02	1.1623773	TXNRD1
201472_at	1.07E-02	1.001732	VBP1
211742_s_at	1.06E-02	-1.0634995	EVI2B
202409_at	1.07E-02	-3.0342086	INS-IGF2
202409_at	1.07E-02	-3.0342086	IGF2
228342_s_at	1.06E-02	1.2233419	ALPK3
210663_s_at	1.05E-02	-1.2080781	KYNU
205862_at	1.04E-02	1.31303	GREB1
229091_s_at	1.04E-02	1.1581418	CCNJ
203060_s_at	1.05E-02	-1.0081872	PAPSS2
208389_s_at	1.05E-02	-1.0151397	SLC1A2
214295_at	1.05E-02	-1.0463838	KIAA0485
208078_s_at	1.05E-02	-1.3243303	SIK1
210327_s_at	1.04E-02	-1.7619259	AGXT
225337_at	1.03E-02	-1.012508	ABHD2
1556007_s_at	1.01E-02	-1.100641	CSNK1A1
1552362_a_at	1.02E-02	-1.8093262	LEAP2
227862_at	1.01E-02	1.5638885	TRNP1
201131_s_at	1.00E-02	-1.2150428	CDH1
241703_at	1.01E-02	-1.2715123	RUNDC3B
240830_at	9.99E-03	-1.4026602	SCARNA17
205480_s_at	1.01E-02	-1.490621	UGP2
204389_at	9.79E-03	-1.0141259	MAOA
206170_at	9.67E-03	-1.3049007	ADRB2
40665_at	9.63E-03	-2.0778507	FMO3
226818_at	9.48E-03	-1.209113	MPEG1
224566_at	9.48E-03	-1.7352164	MIR612
224566_at	9.48E-03	-1.7352164	NEAT1
224959_at	9.46E-03	1.0114733	SLC26A2
230494_at	9.44E-03	-1.3408536	SLC20A1
207409_at	9.40E-03	-2.6955863	LECT2
203722_at	9.37E-03	-1.015599	ALDH4A1
219700_at	9.34E-03	1.144552	PLXDC1
212828_at	9.34E-03	1.0694382	SYNJ2
203209_at	9.31E-03	1.0803978	RFC5
227522_at	9.25E-03	-1.3857355	CMBL
200944_s_at	9.18E-03	1.1056381	LOC101927733
200944_s_at	9.18E-03	1.1056381	HMGN1
225325_at	9.18E-03	1.0248956	MFSD6
205280_at	9.15E-03	1.4806545	GLRB
219355_at	9.16E-03	1.1343763	CXorf57
225702_at	9.07E-03	1.1214752	C8orf76
233587_s_at	9.01E-03	1.1712716	SIPA1L2
239492_at	9.00E-03	-1.3937471	SEC14L4
227099_s_at	9.00E-03	-1.6421168	C11orf96
229019_at	9.00E-03	-1.7560197	ZNF385B
221763_at	8.91E-03	-1.0295927	JMJD1C
225941_at	8.92E-03	-1.2042308	EIF4E3
225253_s_at	8.81E-03	1.0289431	METTL2A
225253_s_at	8.81E-03	1.0289431	METTL2B
235048_at	8.80E-03	1.354536	FAM169A
231121_at	8.78E-03	1.0194758	HPS3
235129_at	8.74E-03	-1.4996412	PPP1R1A
227952_at	8.72E-03	2.2588687	ZNF595
220512_at	8.70E-03	-1.0117715	DLC1
217504_at	8.72E-03	-1.6279865	ABCA6
206417_at	8.66E-03	-1.1513606	CNGA1
218232_at	8.66E-03	-1.2213962	C1QA
203726_s_at	8.65E-03	1.4010973	LAMA3
204078_at	8.65E-03	1.1757344	P3H4
203484_at	8.65E-03	1.1580518	SEC61G
235845_at	8.65E-03	1.1229997	SP5
211959_at	8.58E-03	-1.4690758	IGFBP5
209286_at	8.54E-03	-1.0091213	CDC42EP3
220393_at	8.50E-03	-1.869577	LGSN
206626_x_at	8.47E-03	2.582551	SSX1
209505_at	8.44E-03	-1.5196516	NR2F1
228988_at	8.43E-03	1.9163418	ZNF711
213241_at	8.42E-03	1.7352599	PLXNC1
227174_at	8.41E-03	-2.1773458	WDR72
205083_at	8.42E-03	-2.2628705	AOX1
217649_at	8.38E-03	-1.2258025	ZFAND5
202936_s_at	8.36E-03	1.552028	SOX9
244111_at	8.34E-03	1.2531233	KRT222
202748_at	8.34E-03	1.200939	GBP2
213229_at	8.34E-03	-1.135436	DICER1
1555411_a_at	8.36E-03	-1.1889479	CCNL1
218983_at	8.28E-03	-1.5311482	C1RL
224634_at	8.24E-03	1.0090061	GPATCH4
205269_at	8.19E-03	-1.2438166	LCP2
239660_at	8.14E-03	-1.0532889	RALGAPA2
209184_s_at	8.11E-03	-1.3590081	IRS2
203695_s_at	8.08E-03	1.0270693	DFNA5
201117_s_at	8.06E-03	1.659969	CPE
232431_at	8.03E-03	-1.2289725	NR3C1
218692_at	8.03E-03	-1.9299502	SYBU
207883_s_at	8.01E-03	-1.0858837	TFR2
203961_at	7.97E-03	-1.0836839	NEBL
216598_s_at	7.99E-03	-1.4407158	CCL2
206878_at	7.97E-03	-1.3698414	DAO
221261_x_at	7.80E-03	1.5677214	SNORA11E
221261_x_at	7.80E-03	1.5677214	SNORA11D
221261_x_at	7.80E-03	1.5677214	MAGED4
221261_x_at	7.80E-03	1.5677214	MAGED4B
202404_s_at	7.77E-03	1.6742105	COL1A2
212335_at	7.74E-03	1.1198677	GNS
230991_at	7.73E-03	1.2695725	LOC102724156
232338_at	7.71E-03	1.0078649	ZNF431
201477_s_at	7.64E-03	1.0901504	RRM1
238996_x_at	7.60E-03	1.2791538	ALDOA
201508_at	7.59E-03	-1.6744891	IGFBP4
221698_s_at	7.57E-03	-1.0152247	CLEC7A
219093_at	7.58E-03	-1.1083618	PID1
229947_at	7.54E-03	1.1278606	PI15
204754_at	7.55E-03	-1.603147	HLF
217022_s_at	7.48E-03	-2.6323228	IGHA2
217022_s_at	7.48E-03	-2.6323228	IGHA1
217022_s_at	7.48E-03	-2.6323228	IGH
205122_at	7.46E-03	1.3016635	MSANTD3-TMEFF1
205122_at	7.46E-03	1.3016635	TMEFF1
225162_at	7.44E-03	-1.0266737	SH3D19
39763_at	7.38E-03	-1.8686124	HPX
1555832_s_at	7.37E-03	-1.0700602	KLF6
202085_at	7.37E-03	-1.236175	TJP2
229521_at	7.35E-03	-1.1337485	CCDC71L
203642_s_at	7.32E-03	-1.4300948	COBLL1
238077_at	7.28E-03	1.2637265	KCTD6
213362_at	7.23E-03	-1.1634264	PTPRD
222940_at	7.16E-03	-1.8955262	SULT1E1
203262_s_at	7.15E-03	1.0238014	FAM50A
209660_at	7.13E-03	-2.1273559	TTR
209975_at	7.12E-03	-3.0379364	CYP2E1
211110_s_at	7.08E-03	-1.2260915	AR
207526_s_at	7.07E-03	-1.2787412	IL1RL1
227717_at	7.04E-03	1.0651542	ARHGEF37
202241_at	7.05E-03	-1.3732142	TRIB1
206065_s_at	7.02E-03	-1.6601666	DPYS
1554966_a_at	6.98E-03	-1.1288811	FILIP1L
236513_at	6.97E-03	1.0353623	PRELID2
203963_at	6.94E-03	1.3162813	CA12
221606_s_at	6.89E-03	-1.2715242	HMGN5
227607_at	6.88E-03	1.2305178	STAMBPL1
230760_at	6.82E-03	1.1208019	ZFY
227542_at	6.80E-03	-1.0015689	SOCS6
204352_at	6.77E-03	1.1918816	TRAF5
226103_at	6.77E-03	-1.0325959	NEXN
210163_at	6.69E-03	1.5918613	CXCL11
202465_at	6.67E-03	-1.3097326	PCOLCE
235518_at	6.66E-03	-1.0673135	SLC8A1
201739_at	6.65E-03	-1.3980359	SGK1
238066_at	6.61E-03	1.2074124	RBP7
204612_at	6.59E-03	1.2572661	PKIA
242350_s_at	6.58E-03	1.444362	ST8SIA6-AS1
209267_s_at	6.58E-03	-1.3187399	SLC39A8
213380_x_at	6.57E-03	-1.1966713	LOC102724562
213380_x_at	6.57E-03	-1.1966713	MST1P2
213380_x_at	6.57E-03	-1.1966713	MST1
210451_at	6.55E-03	-1.1992723	PKLR
213839_at	6.53E-03	-1.1347172	CLMN
204462_s_at	6.52E-03	-1.3363361	SLC16A2
232810_at	6.52E-03	-1.0212438	AIG1
218280_x_at	6.48E-03	1.330489	HIST2H2AA4
218280_x_at	6.48E-03	1.330489	HIST2H2AA3
212412_at	6.43E-03	-1.2582923	PDLIM5
225521_at	6.42E-03	1.0391598	ANAPC7
213924_at	6.34E-03	1.2119171	GNAL
212099_at	6.33E-03	-1.5706419	RHOB
225611_at	6.30E-03	-1.0967132	MAST4
211038_s_at	6.29E-03	-1.1713869	CROCCP2
205384_at	6.28E-03	-1.6062839	FXYD1
206024_at	6.25E-03	-3.318538	HPD
212331_at	6.23E-03	-1.0932077	RBL2
227081_at	6.23E-03	-1.3198642	DNALI1
204541_at	6.23E-03	-1.419594	SEC14L2
218622_at	6.19E-03	1.1647316	NUP37
200052_s_at	6.19E-03	1.1395345	ILF2
209268_at	6.15E-03	1.0549163	VPS45
244885_at	6.09E-03	1.1347821	EBF2
214971_s_at	6.09E-03	-1.3489367	ST6GAL1
229480_at	6.08E-03	-1.3399279	MAGI2-AS3
231376_at	6.07E-03	-2.364986	UPP2
223721_s_at	6.06E-03	-1.353016	DNAJC12
202690_s_at	6.03E-03	1.2559872	SNRPD1
208471_at	6.02E-03	-2.236961	HPR
203790_s_at	6.01E-03	-1.885836	RIDA
215318_at	5.99E-03	-1.1222774	MINOS1P1
223484_at	5.95E-03	2.3138282	C15orf48
223599_at	5.95E-03	1.4018514	TRIM6
201275_at	5.95E-03	1.1377432	FDPS
200652_at	5.92E-03	1.0039928	SSR2
1557055_s_at	5.94E-03	-1.0415218	LINC01128
202929_s_at	5.93E-03	-1.4366344	DDTL
202929_s_at	5.93E-03	-1.4366344	DDT
229158_at	5.92E-03	1.7157019	WNK4
214751_at	5.92E-03	1.3931235	ZNF468
235158_at	5.90E-03	1.0619674	TMEM209
202772_at	5.90E-03	-1.1099297	HMGCL
212231_at	5.88E-03	-1.0216445	FBXO21
203799_at	5.87E-03	-1.4371227	LY75-CD302
203799_at	5.87E-03	-1.4371227	CD302
203799_at	5.87E-03	-1.4371227	LY75
206738_at	5.83E-03	-2.1570511	APOC4-APOC2
206738_at	5.83E-03	-2.1570511	APOC4
206738_at	5.83E-03	-2.1570511	APOC2
226632_at	5.80E-03	-1.0388065	CYGB
204083_s_at	5.75E-03	1.0019644	TPM2
218507_at	5.71E-03	1.1302176	HILPDA
228256_s_at	5.71E-03	-1.2345891	EPB41L4A
204042_at	5.67E-03	-1.2261441	WASF3
219888_at	5.64E-03	1.4347605	SPAG4
228238_at	5.65E-03	1.0887032	SNORD77
228238_at	5.65E-03	1.0887032	SNORD76
228238_at	5.65E-03	1.0887032	SNORD74
228238_at	5.65E-03	1.0887032	GAS5
228238_at	5.65E-03	1.0887032	SNORD44
228238_at	5.65E-03	1.0887032	SNORD47
228238_at	5.65E-03	1.0887032	SNORD80
228238_at	5.65E-03	1.0887032	SNORD79
228238_at	5.65E-03	1.0887032	SNORD81
223650_s_at	5.60E-03	-1.0968576	NRBF2
202309_at	5.57E-03	-1.4734552	MTHFD1
201858_s_at	5.57E-03	-1.6470508	SRGN
241365_at	5.55E-03	-1.2312908	SATB1
204103_at	5.56E-03	-1.3862081	CCL4
217979_at	5.54E-03	1.8149185	TSPAN13
236155_at	5.52E-03	-1.2596441	ZCCHC6
212856_at	5.51E-03	-1.1164239	GRAMD4
225327_at	5.49E-03	-1.0267267	FAM214A
225792_at	5.49E-03	-1.0491869	HOOK1
231067_s_at	5.46E-03	-1.4959033	AKAP12
220084_at	5.45E-03	-1.0027406	C14orf105
231769_at	5.43E-03	1.2141861	FBXO6
207630_s_at	5.43E-03	-1.0413413	CREM
211072_x_at	5.40E-03	1.2191293	TUBA1B
1555842_at	5.41E-03	1.0755355	CYTH2
222982_x_at	5.37E-03	-1.3540072	SLC38A2
206119_at	5.37E-03	-2.3305918	BHMT
203693_s_at	5.35E-03	1.1289807	E2F3
205303_at	5.27E-03	-1.1993452	KCNJ8
207256_at	5.26E-03	-2.127947	MBL2
235305_s_at	5.23E-03	-1.2050637	ECHDC2
210346_s_at	5.22E-03	-1.0031441	CLK4
204934_s_at	5.18E-03	-1.0681002	HPN
1566528_at	5.14E-03	-1.5806765	CUX2
216223_at	5.15E-03	-1.7756109	CPN2
220528_at	5.11E-03	-1.3430418	VNN3
219622_at	5.08E-03	-1.1254426	RAB20
222309_at	5.06E-03	1.1280535	C6orf62
214456_x_at	5.06E-03	-2.0798995	SAA2
214456_x_at	5.06E-03	-2.0798995	SAA1
209309_at	5.01E-03	-1.7597588	AZGP1
238332_at	4.97E-03	1.8949633	ANKRD29
206264_at	4.98E-03	-1.3676577	GPLD1
221942_s_at	4.95E-03	-1.1816149	GUCY1A3
210764_s_at	4.95E-03	-1.48549	CYR61
226995_at	4.92E-03	1.0176098	LOC642852
227728_at	4.91E-03	-1.0132143	PPM1A
206130_s_at	4.92E-03	-1.3793781	ASGR2
237107_at	4.89E-03	-1.2218087	PRKRA
205728_at	4.89E-03	-2.2720092	TENM1
228863_at	4.88E-03	1.086727	PCDH17
201170_s_at	4.88E-03	-1.6400582	BHLHE40
204439_at	4.87E-03	-1.8685555	IFI44L
222067_x_at	4.86E-03	1.007034	HIST1H2BD
214753_at	4.85E-03	-1.0626722	N4BP2L2
202459_s_at	4.81E-03	-1.4100067	LPIN2
204483_at	4.82E-03	-1.5722494	ENO3
213142_x_at	4.80E-03	-1.0674175	GSAP
203665_at	4.80E-03	-1.1618982	HMOX1
202242_at	4.80E-03	-1.2243986	TSPAN7
212185_x_at	4.81E-03	-2.1738999	MT2A
219274_at	4.75E-03	-1.2230515	TSPAN12
214835_s_at	4.76E-03	-1.2318223	SUCLG2
205404_at	4.76E-03	-3.2369787	HSD11B1
218877_s_at	4.73E-03	-1.1929741	TRMT11
206638_at	4.73E-03	-1.2362124	HTR2B
204719_at	4.71E-03	-2.6365065	ABCA8
222071_s_at	4.70E-03	-1.7329439	SLCO4C1
214829_at	4.68E-03	-2.0105475	AASS
200986_at	4.67E-03	-1.3557207	SERPING1
202469_s_at	4.64E-03	1.1029199	CPSF6
1555790_a_at	4.58E-03	-1.231465	TMEM192
1555790_a_at	4.58E-03	-1.231465	ZNF320
204359_at	4.56E-03	-1.256337	LOC100506718
204359_at	4.56E-03	-1.256337	FLRT2
228844_at	4.54E-03	-2.3234806	SLC13A5
226846_at	4.52E-03	-1.2718817	PHYHD1
222162_s_at	4.52E-03	-1.4265621	ADAMTS1
223278_at	4.51E-03	-1.7103922	GJB2
209298_s_at	4.44E-03	-1.3452091	ITSN1
235496_at	4.41E-03	1.4916117	HRCT1
222372_at	4.41E-03	-1.2608207	MAGI1
214465_at	4.41E-03	-1.3639408	ORM2
214465_at	4.41E-03	-1.3639408	ORM1
200708_at	4.41E-03	-1.5265953	GOT2
230419_at	4.39E-03	1.0629831	SOX9-AS1
241915_at	4.39E-03	-1.3778924	ACSM2B
231851_at	4.37E-03	1.2865918	RAVER2
205429_s_at	4.36E-03	1.0482355	MPP6
34868_at	4.36E-03	1.024271	SMG5
204790_at	4.30E-03	-1.144164	SMAD7
226859_at	4.30E-03	-1.3695835	DNAJC25-GNG10
226859_at	4.30E-03	-1.3695835	DNAJC25
213874_at	4.27E-03	-2.0021854	SERPINA4
1554522_at	4.26E-03	1.1627767	CNNM2
232336_at	4.25E-03	1.0210153	ZSWIM5
239265_at	4.25E-03	1.0065811	SLC35G1
226946_at	4.23E-03	-1.152304	NADK2
1552281_at	4.22E-03	-1.0049651	SLC39A5
229088_at	4.21E-03	-1.0477735	ENPP1
206872_at	4.21E-03	-1.1240868	SLC17A1
202112_at	4.19E-03	1.2757123	VWF
201963_at	4.16E-03	-1.629565	ACSL1
213524_s_at	4.14E-03	-1.90582	G0S2
225726_s_at	4.11E-03	1.1941041	PLEKHH1
229850_at	4.07E-03	-1.0695215	KDSR
208962_s_at	4.05E-03	1.9003689	MIR1908
208962_s_at	4.05E-03	1.9003689	FADS1
208891_at	4.05E-03	-1.3181712	DUSP6
225510_at	4.05E-03	-1.4453529	OAF
201425_at	4.05E-03	-1.5287672	ALDH2
234983_at	4.02E-03	1.2866763	C12orf49
214093_s_at	4.02E-03	1.0736083	FUBP1
209218_at	3.98E-03	1.4437033	SQLE
1558549_s_at	3.98E-03	-1.7317523	VNN1
214512_s_at	3.95E-03	1.0608041	SUB1
239725_at	3.96E-03	1.02281	PGAP1
1558139_at	3.94E-03	1.073382	LOC100653149
209980_s_at	3.94E-03	-1.7745466	MIR6778
209980_s_at	3.94E-03	-1.7745466	SHMT1
223054_at	3.92E-03	1.1122079	DNAJB11
215783_s_at	3.92E-03	-1.152889	ALPL
218728_s_at	3.90E-03	1.2698698	CNIH4
204905_s_at	3.89E-03	1.008121	EEF1E1
239757_at	3.89E-03	-1.2180681	ZFAND6
211423_s_at	3.89E-03	-1.606462	SC5D
240452_at	3.88E-03	-1.3687841	GSPT1
219703_at	3.86E-03	1.8911059	MNS1
224831_at	3.85E-03	-1.1421511	CPEB4
238160_at	3.84E-03	-1.9047886	ACOT12
218061_at	3.82E-03	1.1173693	MEA1
220180_at	3.80E-03	-1.0338607	CCDC68
201771_at	3.79E-03	1.031225	SCAMP3
241869_at	3.78E-03	-1.1515373	APOL6
241694_at	3.78E-03	-1.0682253	PKHD1
210146_x_at	3.77E-03	-1.0180411	LILRB2
202157_s_at	3.77E-03	-1.06092	CELF2
204606_at	3.77E-03	-1.0726009	CCL21
235182_at	3.76E-03	-1.242708	ISM1
1559213_at	3.74E-03	3.3377178	LINC01419
225447_at	3.74E-03	1.0385889	GPD2
214830_at	3.72E-03	1.3909398	SLC38A6
203725_at	3.69E-03	-1.4664349	GADD45A
205073_at	3.68E-03	-1.571072	CYP2J2
227497_at	3.66E-03	-1.1450461	SOX6
218931_at	3.64E-03	-1.1324697	RAB17
200798_x_at	3.63E-03	-1.3733976	MCL1
228750_at	3.62E-03	-1.5121131	COL14A1
219243_at	3.60E-03	-1.015388	GIMAP4
235979_at	3.60E-03	-1.1211558	C7
214478_at	3.60E-03	-2.6725347	SPP2
1558956_s_at	3.57E-03	1.0007475	IFT80
210657_s_at	3.57E-03	-1.7078547	9-Jan
242957_at	3.55E-03	1.6061718	VWCE
221563_at	3.54E-03	-1.3279432	DUSP10
228153_at	3.52E-03	-1.3061986	RNF144B
232158_x_at	3.52E-03	-1.1207818	LOC101927157
232158_x_at	3.52E-03	-1.1207818	NIPAL1
220224_at	3.50E-03	-1.8700246	HAO1
224396_s_at	3.49E-03	-1.0085672	ASPN
243799_x_at	3.48E-03	-1.2315589	ANGPTL3
210519_s_at	3.46E-03	3.0046448	NQO1
239576_at	3.46E-03	-1.3505719	MTUS1
213134_x_at	3.44E-03	1.0742726	BTG3
239380_at	3.43E-03	-2.5319593	LINC01554
216840_s_at	3.42E-03	-1.0606053	LAMA2
201329_s_at	3.42E-03	-1.1742499	ETS2
202487_s_at	3.40E-03	1.1136831	H2AFV
223507_at	3.39E-03	-1.2050027	CLPX
201531_at	3.39E-03	-1.4800987	ZFP36
213194_at	3.38E-03	2.0926493	ROBO1
229778_at	3.38E-03	1.6844713	SPX
204776_at	3.38E-03	1.4617608	THBS4
220753_s_at	3.34E-03	-1.1985372	CRYL1
39248_at	3.34E-03	-1.550118	AQP3
221008_s_at	3.33E-03	-2.1544116	ETNPPL
209219_at	3.28E-03	1.0430752	MIR1236
209219_at	3.28E-03	1.0430752	NELFE
209250_at	3.27E-03	1.0338118	DEGS1
224448_s_at	3.24E-03	1.185474	MIR3934
224448_s_at	3.24E-03	1.185474	UQCC2
239629_at	3.23E-03	-1.0645887	CFLAR
223098_s_at	3.24E-03	-1.3106618	LOC100507577
223098_s_at	3.24E-03	-1.3106618	LONP2
226487_at	3.22E-03	1.2526205	FAM222A
202813_at	3.22E-03	1.1032008	TARBP1
244677_at	3.20E-03	-1.213018	MIR6883
244677_at	3.20E-03	-1.213018	PER1
201135_at	3.19E-03	-1.2239635	ECHS1
223642_at	3.18E-03	1.8377537	ZIC2
203574_at	3.18E-03	-1.4676757	NFIL3
223820_at	3.17E-03	-1.5896074	RBP5
206172_at	3.17E-03	-2.2251929	IL13RA2
202393_s_at	3.16E-03	-1.2554924	KLF10
235343_at	3.15E-03	1.6319616	VASH2
208706_s_at	3.12E-03	-1.0458218	EIF5
231018_at	3.08E-03	-1.2172205	PALM3
213695_at	3.09E-03	-1.7173957	PON3
214724_at	3.08E-03	-1.2993793	DIXDC1
229143_at	3.05E-03	1.0466898	CNOT3
227940_at	3.06E-03	1.0303044	LOC339803
232494_at	3.05E-03	-2.9241947	CYP8B1
225585_at	3.03E-03	1.4322428	RAP2A
205802_at	3.01E-03	1.2558439	TRPC1
210366_at	2.99E-03	-2.0275714	SLCO1B1
211456_x_at	2.99E-03	-2.1013353	MT1HL1
235763_at	2.98E-03	2.4740664	SLC44A5
201128_s_at	2.96E-03	1.1686212	ACLY
205222_at	2.92E-03	-1.6069839	EHHADH
212492_s_at	2.91E-03	-1.1753439	KDM4B
237365_at	2.90E-03	1.2118083	ELOVL2-AS1
219559_at	2.89E-03	-1.0517737	SLC17A9
200750_s_at	2.88E-03	1.1225025	RAN
214696_at	2.87E-03	-1.145766	MIR22
214696_at	2.87E-03	-1.145766	MIR22HG
205569_at	2.86E-03	1.3995827	LAMP3
231894_at	2.87E-03	1.1670902	SARS
227038_at	2.84E-03	-1.059586	SGMS2
226099_at	2.82E-03	-1.0365218	ELL2
229273_at	2.82E-03	-1.3167167	SALL1
1558692_at	2.80E-03	1.2775153	GLMP
228662_at	2.81E-03	1.0090845	SOCS7
204998_s_at	2.80E-03	-1.850526	ATF5
207185_at	2.80E-03	-2.7884012	SLC10A1
215794_x_at	2.78E-03	-1.2765841	GLUD2
200947_s_at	2.77E-03	-1.3634998	GLUD1
205047_s_at	2.75E-03	1.9641685	ASNS
241808_at	2.73E-03	1.154284	ZC2HC1A
203566_s_at	2.73E-03	-1.578886	AGL
204971_at	2.72E-03	1.6948765	CSTA
205695_at	2.72E-03	-2.5585548	SDS
209398_at	2.71E-03	1.4311177	HIST1H1C
204156_at	2.71E-03	-1.3785032	SIK3
215043_s_at	2.69E-03	1.2426748	GUSBP3
215043_s_at	2.69E-03	1.2426748	SMA5
215043_s_at	2.69E-03	1.2426748	SMA4
1568764_x_at	2.66E-03	1.0924747	LOC728613
1568764_x_at	2.66E-03	1.0924747	PDCD6
208913_at	2.65E-03	1.0521465	GGA2
210652_s_at	2.63E-03	1.677664	TTC39A
217707_x_at	2.60E-03	-1.1011477	SMARCA2
202555_s_at	2.61E-03	-1.1946428	MYLK
203973_s_at	2.59E-03	-1.2257601	CEBPD
205361_s_at	2.57E-03	1.0463985	PFDN4
226785_at	2.57E-03	-1.586998	ATP11C
226096_at	2.57E-03	-1.690855	FNDC5
202025_x_at	2.56E-03	-1.3036914	ACAA1
227123_at	2.55E-03	1.4539729	RAB3B
227443_at	2.55E-03	-1.1816967	LURAP1L
215754_at	2.54E-03	-1.094297	SCARB2
210031_at	2.53E-03	-1.0441378	CD247
203096_s_at	2.52E-03	-1.434688	RAPGEF2
227446_s_at	2.52E-03	-1.2882388	DHRS4-AS1
217974_at	2.51E-03	-1.0491874	TM7SF3
209814_at	2.50E-03	-1.1987742	ZNF330
224314_s_at	2.49E-03	1.0359188	EGLN1
203987_at	2.48E-03	1.2316625	FZD6
215071_s_at	2.47E-03	1.4906163	HIST1H2AC
205439_at	2.46E-03	-1.0568388	GSTT2
230329_s_at	2.46E-03	-1.3691064	NUDT6
206344_at	2.45E-03	-1.4842877	PON1
203881_s_at	2.43E-03	-1.320986	DMD
206514_s_at	2.44E-03	-2.2218043	CYP4F2
217487_x_at	2.43E-03	-1.0118324	FOLH1B
217487_x_at	2.43E-03	-1.0118324	FOLH1
219863_at	2.43E-03	-1.2937877	HERC5
238008_at	2.42E-03	-1.3036112	PRR18
224367_at	2.42E-03	2.3484806	BEX2
203550_s_at	2.40E-03	1.0771866	FAM189B
211843_x_at	2.41E-03	-2.1380299	CYP3A7-CYP3A51P
230259_at	2.39E-03	-1.0510982	FUOM
200710_at	2.38E-03	-1.2312631	ACADVL
230602_at	2.34E-03	-1.5169413	ACMSD
231671_at	2.34E-03	-1.1323488	FGA
207421_at	2.32E-03	-1.2901606	CA5A
235466_s_at	2.26E-03	1.0233877	LOC102724017
206833_s_at	2.26E-03	-1.086839	LOC101927144
206833_s_at	2.26E-03	-1.086839	ACYP2
202794_at	2.27E-03	-1.1066523	INPP1
213428_s_at	2.26E-03	-1.3029351	COL6A1
201251_at	2.24E-03	1.3280733	PKM
222453_at	2.24E-03	-1.639321	CYBRD1
201566_x_at	2.23E-03	-1.6330551	ID2
223363_at	2.22E-03	1.0097515	PSMG3
218853_s_at	2.18E-03	1.1166269	MOSPD1
204457_s_at	2.18E-03	-1.4444002	GAS1
201599_at	2.18E-03	-2.4960117	OAT
222803_at	2.16E-03	1.6220396	PRTFDC1
220459_at	2.16E-03	1.2297008	MCM3AP-AS1
204900_x_at	2.16E-03	1.007848	SAP30
217289_s_at	2.17E-03	-1.0479094	SLC37A4
209712_at	2.17E-03	-1.109337	SLC35D1
236075_s_at	2.15E-03	1.9234203	LOC101928000
205084_at	2.14E-03	1.0055969	BCAP29
217785_s_at	2.12E-03	1.0142534	YKT6
221677_s_at	2.09E-03	1.4194193	DONSON
205539_at	2.08E-03	-1.1157437	AVIL
235438_at	2.08E-03	-1.6729161	CYP7B1
204341_at	2.07E-03	1.7310038	TRIM16
230238_at	2.07E-03	1.42161	SOWAHA
231835_at	2.07E-03	1.2508611	FAM213B
204055_s_at	2.07E-03	-1.2129661	CTAGE5
209156_s_at	2.07E-03	-1.3934076	COL6A2
213293_s_at	2.06E-03	-1.6362121	TRIM22
229764_at	2.04E-03	-1.350593	TPRG1
225300_at	2.03E-03	1.1330933	KNSTRN
204726_at	2.03E-03	1.1012943	CDH13
204478_s_at	2.01E-03	1.0947401	RABIF
210751_s_at	2.01E-03	-1.67152	RGN
238009_at	2.00E-03	-1.1992688	SOX5
201744_s_at	1.99E-03	-3.1843941	LUM
218504_at	1.98E-03	-1.2641339	FAHD2A
200910_at	1.97E-03	1.1866033	LOC101927137
200910_at	1.97E-03	1.1866033	CCT3
218718_at	1.97E-03	-1.1506923	PDGFC
209825_s_at	1.95E-03	1.0647423	MIR3658
209825_s_at	1.95E-03	1.0647423	UCK2
225330_at	1.95E-03	-1.0654738	IGF1R
207218_at	1.95E-03	-3.08777	F9
244033_at	1.92E-03	1.0841597	CEP128
227386_s_at	1.90E-03	1.1746871	TMEM200B
228071_at	1.90E-03	-1.0846231	GIMAP7
223217_s_at	1.90E-03	-1.1918004	NFKBIZ
209933_s_at	1.89E-03	-1.0313024	CD300A
201486_at	1.88E-03	1.0937606	RCN2
46323_at	1.87E-03	1.08341	CANT1
219157_at	1.86E-03	-1.0634806	KLHL2
234980_at	1.86E-03	-1.6181142	TMEM56
202733_at	1.86E-03	1.2686256	LOC101927705
202733_at	1.86E-03	1.2686256	P4HA2
227113_at	1.85E-03	-1.0884167	ADHFE1
219733_s_at	1.85E-03	-2.1586981	SLC27A5
204563_at	1.84E-03	-1.3528608	SELL
226694_at	1.84E-03	-1.0750927	PALM2-AKAP2
226694_at	1.84E-03	-1.0750927	AKAP2
223289_s_at	1.83E-03	-1.0669746	USP38
228116_at	1.81E-03	1.3394472	DUXAP8
204933_s_at	1.81E-03	-1.0533262	TNFRSF11B
1554806_a_at	1.81E-03	-1.2453207	FBXO8
1552291_at	1.81E-03	1.0271528	PIGX
241418_at	1.79E-03	1.9106013	NMRAL1P1
214469_at	1.77E-03	1.7539313	HIST1H2AE
206082_at	1.77E-03	1.3654292	HCP5
240187_at	1.75E-03	-1.109952	PPP1R3C
209034_at	1.75E-03	-1.1283926	PNRC1
225105_at	1.74E-03	2.1832748	C12orf75
242234_at	1.74E-03	-1.1881197	XAF1
203758_at	1.74E-03	-1.8428087	CTSO
207414_s_at	1.72E-03	-1.533525	LOC100507472
207414_s_at	1.72E-03	-1.533525	PCSK6
228606_at	1.71E-03	1.0599908	TCTEX1D2
210944_s_at	1.71E-03	-1.2038423	CAPN3
213581_at	1.70E-03	1.0682692	PDCD2
209703_x_at	1.70E-03	-1.1788302	METTL7A
202957_at	1.69E-03	-1.3009266	HCLS1
218804_at	1.69E-03	-2.1960593	ANO1
225081_s_at	1.66E-03	1.3787433	CDCA7L
228333_at	1.67E-03	-1.1831932	ZEB2
203473_at	1.67E-03	-1.239543	SLCO2B1
231591_at	1.66E-03	-1.255036	DMGDH
206449_s_at	1.65E-03	-1.3238487	MASP1
207076_s_at	1.63E-03	-1.9402972	ASS1
232758_s_at	1.63E-03	1.017245	LOC101928291
212946_at	1.62E-03	-1.0207127	VWA8
223268_at	1.62E-03	-1.2856367	C11orf54
220736_at	1.60E-03	-1.0141546	SLC19A3
203887_s_at	1.60E-03	-1.2356455	THBD
201008_s_at	1.60E-03	-1.3865592	TXNIP
226615_at	1.59E-03	1.1814717	XPR1
229693_at	1.59E-03	-1.1410666	TMEM220
222603_at	1.55E-03	1.0035681	ERMP1
204512_at	1.56E-03	-1.0241233	HIVEP1
230609_at	1.55E-03	-1.2126423	CLINT1
206263_at	1.55E-03	-1.2620599	FMO4
215129_at	1.55E-03	-1.5301598	PIK3C2G
220083_x_at	1.55E-03	1.0260506	UCHL5
229362_at	1.54E-03	-1.1147271	PUS10
205476_at	1.53E-03	2.3919711	CCL20
203302_at	1.52E-03	1.1151508	DCK
205541_s_at	1.51E-03	-2.2379638	GSPT2
209695_at	1.50E-03	1.0601407	PTP4A3
213279_at	1.50E-03	-1.6506482	DHRS1
224973_at	1.48E-03	-1.2744204	FAM46A
218073_s_at	1.48E-03	1.1724872	NDC1
210372_s_at	1.48E-03	-1.1582539	TPD52L1
228219_s_at	1.47E-03	-1.4321954	UPB1
208926_at	1.46E-03	1.4050745	NEU1
227407_at	1.46E-03	-1.2290303	TAPT1
203218_at	1.45E-03	1.1119955	MAPK9
230830_at	1.45E-03	1.4991227	SLC51B
231786_at	1.45E-03	1.4526043	HOXA13
207202_s_at	1.45E-03	-2.4295522	NR1I2
205565_s_at	1.43E-03	-1.0961159	FXN
207537_at	1.42E-03	-1.5958175	PFKFB1
220771_at	1.40E-03	1.4260375	LINC00328
226433_at	1.39E-03	1.7608124	RNF157
225539_at	1.39E-03	-1.1310211	ZBTB21
202067_s_at	1.39E-03	-1.1349805	LDLR
1563610_at	1.38E-03	-1.5133307	LOC157273
222717_at	1.38E-03	-1.8630785	SDPR
230147_at	1.37E-03	-1.2516113	F2RL2
228320_x_at	1.36E-03	1.0457568	BICDL1
226625_at	1.36E-03	-1.2533014	TGFBR3
205302_at	1.36E-03	-2.0205025	IGFBP1
211074_at	1.35E-03	-1.1136254	FOLR1
202679_at	1.34E-03	1.4868004	NPC1
207463_x_at	1.34E-03	1.4087613	PRSS3
1552790_a_at	1.34E-03	-1.2311782	SEC62
224428_s_at	1.32E-03	2.218439	CDCA7
204409_s_at	1.31E-03	2.7266252	EIF1AY
230624_at	1.31E-03	-1.7902927	SLC25A27
203997_at	1.29E-03	-1.0707616	PTPN3
228384_s_at	1.29E-03	-1.2443277	PYROXD2
213988_s_at	1.28E-03	-1.4351072	SAT1
212923_s_at	1.28E-03	-1.2499452	PXDC1
231867_at	1.28E-03	-1.5181851	TENM2
202708_s_at	1.27E-03	1.6688904	HIST2H2BE
220139_at	1.27E-03	-1.3912737	DNMT3L
201897_s_at	1.27E-03	1.5556696	CKS1B
233540_s_at	1.26E-03	1.1446808	CDK5RAP2
238919_at	1.26E-03	-1.6628315	PCDH9
227679_at	1.26E-03	1.3653135	HDAC11
200882_s_at	1.26E-03	1.1933278	PSMD4
241453_at	1.25E-03	1.5058582	PTK2
222369_at	1.25E-03	1.3141138	NAA40
209442_x_at	1.24E-03	-1.0676095	ANK3
218024_at	1.25E-03	-1.262767	MPC1
210511_s_at	1.25E-03	-1.3633933	INHBA
213664_at	1.23E-03	-3.1188007	SLC1A1
200830_at	1.22E-03	1.1084083	PSMD2
228031_at	1.23E-03	-1.2049554	TTPAL
213631_x_at	1.21E-03	-1.2867895	DHODH
209735_at	1.20E-03	-1.884888	ABCG2
225399_at	1.19E-03	1.08675	TSEN15
219010_at	1.18E-03	1.911658	C1orf106
215798_at	1.18E-03	-1.1985984	ALDH1L1
213306_at	1.18E-03	-1.5295522	MPDZ
201111_at	1.18E-03	1.3261367	CSE1L
206700_s_at	1.17E-03	2.3486118	KDM5D
224747_at	1.17E-03	1.424957	UBE2Q2
226242_at	1.16E-03	1.0300229	C1orf131
204119_s_at	1.16E-03	-1.0339593	ADK
230904_at	1.15E-03	1.2849588	FSD1L
210253_at	1.14E-03	1.1607042	HTATIP2
1558700_s_at	1.15E-03	1.1327888	ZNF260
202275_at	1.14E-03	1.3614961	G6PD
243894_at	1.13E-03	-1.1964526	SLC41A2
228338_at	1.12E-03	1.6755974	COLCA2
205291_at	1.12E-03	-1.0373242	IL2RB
242239_at	1.12E-03	-1.1809782	NSUN6
225573_at	1.12E-03	-1.4759287	NPHP3-ACAD11
225573_at	1.12E-03	-1.4759287	ACAD11
225573_at	1.12E-03	-1.4759287	NPHP3
1559033_at	1.12E-03	-2.294451	LINC01018
201202_at	1.11E-03	1.25084	PCNA
201044_x_at	1.11E-03	-1.0662863	DUSP1
240110_at	1.11E-03	-1.5834854	HMGCS2
203715_at	1.10E-03	1.1378634	TBCE
224657_at	1.09E-03	-2.0377222	ERRFI1
219147_s_at	1.09E-03	-1.315407	NMRK1
202321_at	1.08E-03	1.1118931	GGPS1
1556123_a_at	1.08E-03	-1.087327	RAB11B-AS1
230300_at	1.06E-03	-1.2440767	PSMA5
203680_at	1.07E-03	-1.5578956	PRKAR2B
212094_at	1.06E-03	3.3842887	PEG10
206461_x_at	1.05E-03	-2.4768094	MT1H
205352_at	1.05E-03	1.905972	SERPINI1
225578_at	1.05E-03	1.2791578	MZT1
221586_s_at	1.05E-03	1.0263449	E2F5
241385_at	1.03E-03	-1.0300994	LARP7
223360_at	1.03E-03	1.0506971	SPATC1L
220123_at	1.03E-03	1.0334515	SLC35F5
229700_at	1.02E-03	1.6524122	ZNF738
201681_s_at	1.02E-03	1.3891338	DLG5
215731_s_at	1.01E-03	1.085152	MPHOSPH9
242584_at	1.01E-03	1.0848731	FAM161A
216696_s_at	1.00E-03	-1.5295505	PRODH2
208581_x_at	1.00E-03	-2.4698178	MT1X
227249_at	9.93E-04	1.1563808	NDE1
224964_s_at	9.88E-04	-1.2119297	GNG2
222784_at	9.83E-04	-1.3607392	SMOC1
217972_at	9.74E-04	1.0156022	CHCHD3
205876_at	9.75E-04	-1.0896072	LIFR
211248_s_at	9.75E-04	-1.1155563	CHRD
203542_s_at	9.73E-04	-1.5086935	KLF9
202421_at	9.58E-04	1.4369852	IGSF3
235918_x_at	9.56E-04	1.0640837	CEP97
205176_s_at	9.54E-04	1.1937922	ITGB3BP
206271_at	9.51E-04	-1.0328912	TLR3
1552928_s_at	9.43E-04	1.4554729	TAB3
210859_x_at	9.25E-04	1.0114838	CLN3
225842_at	9.29E-04	-1.3683144	PHLDA1
225919_s_at	9.25E-04	-1.3914773	C9orf72
226492_at	9.18E-04	-1.4022512	SEMA6D
202872_at	9.09E-04	1.221637	ATP6V1C1
235349_at	9.07E-04	-1.6739695	RMDN2
212915_at	9.03E-04	-1.187417	PDZRN3
205790_at	9.03E-04	-1.4448287	SKAP1
238441_at	8.90E-04	2.0492206	PRKAA2
228323_at	8.90E-04	1.6353024	KNL1
210115_at	8.81E-04	1.5354119	RPL39L
208821_at	8.86E-04	1.125329	SNRPB
206070_s_at	8.83E-04	-1.6790078	EPHA3
203276_at	8.73E-04	1.1521117	LMNB1
217739_s_at	8.70E-04	-1.8734604	NAMPT
207124_s_at	8.65E-04	1.1627736	GNB5
204580_at	8.57E-04	2.2490837	MMP12
226311_at	8.55E-04	-1.5976482	ADAMTS2
231938_at	8.48E-04	1.0370598	SGO1
240033_at	8.46E-04	-1.7051938	PLG
224589_at	8.50E-04	-2.2400201	XIST
232473_at	8.35E-04	-1.1264238	LOC101928524
218888_s_at	8.28E-04	1.3862611	NETO2
37433_at	8.27E-04	1.2172412	PIAS2
204126_s_at	8.24E-04	1.1777399	CDC45
226121_at	8.20E-04	1.113033	DHRS13
208438_s_at	8.25E-04	-1.0100871	FGR
202429_s_at	8.22E-04	-1.1531836	PPP3CA
228532_at	8.23E-04	-1.3487515	C1orf162
205249_at	8.27E-04	-1.5358306	EGR2
235296_at	8.13E-04	1.9406902	EIF5A2
203316_s_at	8.11E-04	1.2425555	SNRPE
226872_at	8.16E-04	-1.0103461	RFX2
206539_s_at	8.15E-04	-1.0434565	CYP4F12
215563_s_at	8.12E-04	-1.1704856	MST1L
217165_x_at	8.14E-04	-2.7321367	MT1F
238987_at	8.07E-04	-1.4788614	B4GALT1
225516_at	8.06E-04	-2.0141262	SLC7A2
202345_s_at	7.98E-04	1.8648327	FABP5
208644_at	7.97E-04	1.1130322	PARP1
204872_at	7.99E-04	-1.2647407	TLE4
219732_at	7.92E-04	1.7408213	PLPPR1
227936_at	7.86E-04	1.0459625	TMEM68
218051_s_at	7.72E-04	1.4322053	NT5DC2
222835_at	7.74E-04	-1.1491232	THSD4
220675_s_at	7.73E-04	-1.3106184	PNPLA3
244297_at	7.70E-04	-1.328322	ANKRD18A
226420_at	7.65E-04	1.0600495	MECOM
204204_at	7.66E-04	-1.0308014	SLC31A2
212657_s_at	7.62E-04	-1.7825091	IL1RN
202635_s_at	7.54E-04	1.1057125	POLR2K
225252_at	7.47E-04	1.2784672	SRXN1
214765_s_at	7.49E-04	-1.1268166	NAAA
230424_at	7.43E-04	-1.3589982	NREP
243483_at	7.40E-04	-2.8964875	TRPM8
226337_at	7.31E-04	1.022317	GORAB
227702_at	7.28E-04	-1.7419295	CYP4X1
205406_s_at	7.25E-04	1.2140442	SPA17
207096_at	7.27E-04	-2.7131057	SAA2-SAA4
207096_at	7.27E-04	-2.7131057	SAA4
226319_s_at	7.15E-04	1.4547493	ALYREF
218831_s_at	7.18E-04	-1.0285175	FCGRT
206666_at	7.18E-04	-1.3514836	GZMK
218875_s_at	7.07E-04	1.0283412	FBXO5
220865_s_at	7.10E-04	1.0273455	PDSS1
219256_s_at	7.11E-04	-1.0084371	SH3TC1
241114_s_at	7.11E-04	-1.102284	ACAA2
223775_at	7.12E-04	-1.1037562	HHIP
225710_at	7.13E-04	-1.2726885	GNB4
202959_at	7.11E-04	-1.2888748	MUT
1552634_a_at	7.04E-04	1.0584462	ZNF101
238458_at	7.04E-04	-1.8219549	MICU3
207097_s_at	7.02E-04	-1.9439282	SLC17A2
242837_at	6.96E-04	-1.002451	SRSF4
203824_at	6.91E-04	2.1257551	TSPAN8
1554628_at	6.90E-04	1.3990508	ZNF57
230005_at	6.91E-04	1.0601046	SVIP
219195_at	6.87E-04	-2.0537663	PPARGC1A
227415_at	6.86E-04	1.0018763	DGKH
235747_at	6.84E-04	-1.0614116	LINC00849
235747_at	6.84E-04	-1.0614116	SLC25A16
238513_at	6.83E-04	-1.5561579	PRRG4
214039_s_at	6.77E-04	1.9247073	LAPTM4B
228455_at	6.76E-04	1.2718148	RBM15
204748_at	6.78E-04	-1.936657	PTGS2
206979_at	6.74E-04	-2.2832329	C8B
206840_at	6.72E-04	-2.9564049	AFM
208610_s_at	6.66E-04	-1.223152	SRRM2
226649_at	6.62E-04	-1.5278762	PANK1
218805_at	6.58E-04	-1.02833	GIMAP1-GIMAP5
218805_at	6.58E-04	-1.02833	GIMAP5
214146_s_at	6.57E-04	-1.2814157	PPBP
228528_at	6.56E-04	-1.3564313	MIR29C
228528_at	6.56E-04	-1.3564313	MIR29B2
208700_s_at	6.45E-04	1.5781471	TKT
220106_at	6.44E-04	-2.3858928	NPC1L1
204835_at	6.38E-04	1.0410856	POLA1
230141_at	6.40E-04	-1.202479	ARID4A
213170_at	6.36E-04	1.153344	GPX7
212067_s_at	6.36E-04	-1.9248703	C1R
205730_s_at	6.26E-04	-1.2609007	ABLIM3
214440_at	6.22E-04	-1.2001796	NAT1
206698_at	6.14E-04	2.3325256	XK
207840_at	6.11E-04	-1.0027387	CD160
226750_at	6.14E-04	-1.1372825	LARP1B
206701_x_at	6.10E-04	-1.1638877	EDNRB
223178_s_at	6.15E-04	-1.2994343	NT5DC1
224839_s_at	6.14E-04	-1.3266485	GPT2
219029_at	6.08E-04	1.049135	TMEM267
224476_s_at	6.02E-04	1.0246024	MESP1
231899_at	6.01E-04	-1.1087336	ZC3H12C
218245_at	6.05E-04	-1.5789768	TSKU
1555612_s_at	6.03E-04	-1.9142114	G6PC
233887_at	5.97E-04	-1.1534317	ADGRG6
202628_s_at	5.98E-04	-2.1431825	SERPINE1
226901_at	5.93E-04	1.184847	C17orf58
208813_at	5.88E-04	-1.4872919	GOT1
209301_at	5.93E-04	-2.247298	CA2
204127_at	5.83E-04	1.0513424	RFC3
225688_s_at	5.86E-04	-1.1442957	PHLDB2
227337_at	5.83E-04	-1.3437736	ANKRD37
216958_s_at	5.77E-04	-1.0310982	IVD
204231_s_at	5.75E-04	-1.1004769	FAAH
214142_at	5.76E-04	-1.5440428	ZG16
229588_at	5.72E-04	1.1377709	DNAJC10
225167_at	5.72E-04	-1.0007535	FRMD4A
221992_at	5.71E-04	-1.0300522	NPIPB15
227822_at	5.65E-04	1.291327	ZNF605
219315_s_at	5.64E-04	-1.0888012	TMEM204
219957_at	5.65E-04	-1.3252282	RUFY2
210589_s_at	5.58E-04	1.4643563	GBAP1
1555225_at	5.62E-04	1.0110804	C1orf43
239930_at	5.60E-04	-1.034575	GALNT2
212423_at	5.61E-04	-1.1273391	ZCCHC24
206606_at	5.58E-04	-1.8776442	LIPC
227804_at	5.50E-04	1.0796697	TLCD1
202633_at	5.55E-04	1.0733698	TOPBP1
205357_s_at	5.53E-04	-1.5980658	AGTR1
225297_at	5.44E-04	1.2221955	HAUS1
226943_at	5.45E-04	1.0030555	C12orf73
227265_at	5.49E-04	-1.5779015	FGL2
229232_at	5.32E-04	1.1286367	LRRC57
203077_s_at	5.22E-04	1.1066995	SMAD2
224243_at	5.23E-04	-1.6044715	APOA5
205054_at	5.17E-04	2.6010793	NEB
202391_at	5.19E-04	-1.8060713	BASP1
209882_at	5.12E-04	1.3393608	RIT1
213523_at	5.12E-04	1.2538727	CCNE1
214719_at	5.13E-04	-2.037118	SLC46A3
211340_s_at	5.08E-04	1.3324664	MIR6756
211340_s_at	5.08E-04	1.3324664	MCAM
203934_at	5.09E-04	-1.4110342	KDR
235306_at	5.05E-04	-1.5530021	GIMAP8
217640_x_at	4.98E-04	1.2497082	SKA1
208147_s_at	4.99E-04	-3.9666922	CYP2C8
236621_at	4.98E-04	-1.4777447	RPS27
207345_at	4.85E-04	-2.1216765	FST
205229_s_at	4.80E-04	2.4289728	COCH
232035_at	4.82E-04	1.553535	HIST1H4H
224523_s_at	4.81E-04	1.0102412	CMSS1
227247_at	4.74E-04	1.1237228	PLEKHA8
201578_at	4.72E-04	1.3568563	PODXL
203773_x_at	4.69E-04	1.1989818	BLVRA
222705_s_at	4.70E-04	-1.3412193	SLC25A15
203908_at	4.70E-04	-2.2893134	SLC4A4
231310_at	4.64E-04	2.9536802	TRIM71
219689_at	4.61E-04	1.2925224	SEMA3G
221928_at	4.64E-04	-1.2046221	ACACB
203088_at	4.65E-04	-1.6651986	FBLN5
227177_at	4.57E-04	1.3104996	CORO2A
214431_at	4.58E-04	1.1374158	GMPS
201774_s_at	4.53E-04	1.1750085	NCAPD2
218092_s_at	4.55E-04	1.0485263	AGFG1
201473_at	4.51E-04	-1.418351	JUNB
208763_s_at	4.53E-04	-1.4410582	TSC22D3
203180_at	4.45E-04	-1.19037	ALDH1A3
208383_s_at	4.45E-04	-3.9623875	PCK1
200771_at	4.39E-04	1.5162054	LAMC1
218979_at	4.40E-04	1.1798748	RMI1
1555352_at	4.40E-04	-1.1231969	FOXP2
225366_at	4.44E-04	-1.406705	PGM2
210798_x_at	4.34E-04	-1.807827	MASP2
205942_s_at	4.39E-04	-2.0235934	ACSM3
204613_at	4.30E-04	-1.0129012	PLCG2
206305_s_at	4.31E-04	-2.4471038	C8A
212563_at	4.24E-04	1.2187376	MIR7112
212563_at	4.24E-04	1.2187376	BOP1
1556601_a_at	4.28E-04	-1.2693262	SPATA13
204007_at	4.24E-04	-1.2915734	FCGR3B
210565_at	4.28E-04	-1.3631754	GCGR
1555189_a_at	4.25E-04	-1.9062299	TAT
231483_at	4.28E-04	-2.1675595	LOC100505985
207820_at	4.28E-04	-3.2426814	ADH1A
225837_at	4.21E-04	1.366778	RHNO1
221541_at	4.19E-04	-1.857398	CRISPLD2
216336_x_at	4.18E-04	-2.2249775	MT1E
1555538_s_at	4.17E-04	-1.472218	FAM9B
230560_at	4.11E-04	2.0149819	STXBP6
229442_at	4.13E-04	1.3373907	C18orf54
226519_s_at	4.04E-04	-1.0795755	PHYKPL
240383_at	4.04E-04	-1.4191667	UBE2D3
244627_at	4.02E-04	-1.6903964	TKFC
227291_s_at	3.99E-04	1.1667188	BOLA3
200889_s_at	3.92E-04	1.3046155	SSR1
235434_at	3.93E-04	1.0149016	CCDC134
235420_at	3.92E-04	-1.2050862	HAPLN4
242283_at	3.88E-04	1.3033331	DNAH14
219544_at	3.86E-04	1.1118805	BORA
219281_at	3.90E-04	-1.2749535	MSRA
203856_at	3.84E-04	1.2271	VRK1
207474_at	3.81E-04	-1.0923746	SNRK
204649_at	3.74E-04	1.184481	TROAP
225638_at	3.70E-04	1.0741707	COA6
205913_at	3.73E-04	-1.5353372	PLIN1
209421_at	3.66E-04	1.5987388	MSH2
234107_s_at	3.68E-04	1.1235813	DTD1
201697_s_at	3.67E-04	1.1060597	DNMT1
243924_at	3.64E-04	1.0240299	LINC00665
235567_at	3.66E-04	-1.0733222	RORA
221139_s_at	3.65E-04	-1.6959195	CSAD
206085_s_at	3.62E-04	-1.8320696	CTH
220061_at	3.63E-04	-2.4356715	ACSM5
226546_at	3.58E-04	1.3737584	LOC100506844
223491_at	3.48E-04	1.3615387	COMMD2
213616_at	3.49E-04	1.3192094	TPGS2
228088_at	3.49E-04	1.2120203	SESTD1
239138_at	3.50E-04	1.0752591	NAA50
219778_at	3.49E-04	-1.8273274	ZFPM2
47553_at	3.43E-04	1.3187387	WHRN
235377_at	3.41E-04	-1.8385089	MLIP
202422_s_at	3.36E-04	2.655982	ACSL4
230678_at	3.35E-04	1.132465	RGS5
211056_s_at	3.35E-04	-1.4822297	SRD5A1
214279_s_at	3.31E-04	-1.5672677	NDRG2
1555175_a_at	3.29E-04	-1.9038831	PBLD
205756_s_at	3.22E-04	-1.2250175	F8
225570_at	3.21E-04	1.1646778	SLC41A1
219277_s_at	3.21E-04	-2.1177417	OGDHL
228770_at	3.20E-04	-1.059441	GPR146
205531_s_at	3.20E-04	-2.5819525	GLS2
226556_at	3.17E-04	1.0381055	MAP3K13
210755_at	3.15E-04	-1.0322533	HGF
228654_at	3.14E-04	1.2770237	SPIN4
219240_s_at	3.12E-04	1.0125462	C10orf88
230069_at	3.10E-04	-1.1933756	SFXN1
201841_s_at	3.08E-04	1.7306485	HSPB1
206898_at	3.04E-04	-2.4942211	CDH19
201091_s_at	3.02E-04	1.0420554	CBX3
200787_s_at	2.99E-04	1.268441	PEA15
209236_at	2.95E-04	-1.3435911	SLC23A2
205412_at	2.92E-04	-1.47465	ACAT1
209610_s_at	2.92E-04	1.7484128	SLC1A4
238673_at	2.91E-04	-1.3288992	SAMD12
242069_at	2.90E-04	1.2002688	CBX5
204959_at	2.83E-04	-1.4671513	MNDA
223651_x_at	2.79E-04	1.0649339	CDC23
204011_at	2.79E-04	-1.6079045	SPRY2
233604_at	2.73E-04	-2.441457	FLJ22763
225186_at	2.71E-04	-1.0526679	RAPH1
239765_at	2.70E-04	-1.6692528	CPEB3
206930_at	2.70E-04	-2.9101827	GLYAT
209875_s_at	2.69E-04	3.021362	SPP1
226623_at	2.69E-04	1.3713293	PHYHIPL
207621_s_at	2.68E-04	-1.4252658	PEMT
227646_at	2.68E-04	1.4708884	EBF1
209696_at	2.65E-04	-2.1009122	FBP1
205883_at	2.65E-04	-2.1068584	ZBTB16
205024_s_at	2.64E-04	1.1818943	RAD51
225987_at	2.63E-04	-2.5370011	STEAP4
214455_at	2.63E-04	1.8171293	HIST1H2BC
214455_at	2.63E-04	1.8171293	HIST1H2BI
214455_at	2.63E-04	1.8171293	HIST1H2BE
214455_at	2.63E-04	1.8171293	HIST1H2BF
222606_at	2.62E-04	1.3490198	ZWILCH
238840_at	2.62E-04	-1.0250709	LRRFIP1
201555_at	2.61E-04	1.735266	MCM3
33323_r_at	2.60E-04	2.8750692	SFN
204432_at	2.58E-04	1.4073992	SOX12
1558750_a_at	2.57E-04	1.6079293	LOC100288637
1558750_a_at	2.57E-04	1.6079293	ARHGAP11B
209306_s_at	2.52E-04	1.1395424	SWAP70
227550_at	2.52E-04	-1.2223732	GFRA1
207008_at	2.51E-04	-1.4991788	CXCR2
210095_s_at	2.49E-04	-2.1629256	IGFBP3
228101_at	2.49E-04	-1.5664336	APBA1
217552_x_at	2.47E-04	-1.0035179	CR1
214467_at	2.46E-04	-1.087927	GPR65
201743_at	2.44E-04	-2.2429973	CD14
223156_at	2.43E-04	1.3733914	MRPS23
203131_at	2.43E-04	-3.3348453	PDGFRA
210410_s_at	2.39E-04	1.0533642	MSH5
204531_s_at	2.39E-04	1.1820975	BRCA1
210306_at	2.38E-04	1.1401413	L3MBTL1
203438_at	2.28E-04	1.4199186	STC2
42361_g_at	2.26E-04	1.2461135	CCHCR1
229247_at	2.26E-04	1.0272391	FBLN7
219502_at	2.25E-04	1.264868	NEIL3
209583_s_at	2.24E-04	1.3777718	CD200
212949_at	2.20E-04	1.0404787	NCAPH
231982_at	2.18E-04	-1.9337868	SMIM24
227180_at	2.16E-04	2.2438184	ELOVL7
219519_s_at	2.17E-04	-1.1668122	SIGLEC1
214261_s_at	2.17E-04	-2.124062	ADH6
225804_at	2.15E-04	-1.2601493	CYB5D2
215870_s_at	2.15E-04	-1.3186557	PLA2G5
230577_at	2.14E-04	-3.9630452	LINC00844
228004_at	2.13E-04	-1.7846274	LINC00261
210168_at	2.10E-04	-2.9557894	C6
236725_at	2.09E-04	-1.6411695	WWC1
210328_at	2.06E-04	-3.0300709	GNMT
239161_at	2.06E-04	-1.0331659	FDX1
227211_at	2.05E-04	1.4071456	PHF19
221529_s_at	2.04E-04	1.5961148	PLVAP
202998_s_at	2.03E-04	1.3497259	LOXL2
205227_at	2.03E-04	-1.6950754	IL1RAP
225933_at	2.00E-04	1.1695658	CCDC137
244062_at	1.98E-04	-1.0200878	DAAM1
224336_s_at	1.97E-04	-1.276858	DUSP16
221203_s_at	1.96E-04	1.0367178	YEATS2
205033_s_at	1.94E-04	-1.4788115	DEFA1B
205033_s_at	1.94E-04	-1.4788115	DEFA3
205033_s_at	1.94E-04	-1.4788115	DEFA1
225283_at	1.93E-04	-2.5860103	ARRDC4
201036_s_at	1.93E-04	-1.1886733	HADH
201587_s_at	1.92E-04	1.4927789	IRAK1
227828_s_at	1.91E-04	-1.5215222	EVA1A
219313_at	1.91E-04	-1.8589715	GRAMD1C
219060_at	1.90E-04	1.2507729	WDYHV1
223395_at	1.89E-04	-1.8422049	ABI3BP
203046_s_at	1.89E-04	1.317079	TIMELESS
212800_at	1.88E-04	1.014283	STX6
226806_s_at	1.88E-04	-1.354902	NFIA
235004_at	1.86E-04	2.1988809	RBM24
205111_s_at	1.84E-04	1.7167908	PLCE1
215629_s_at	1.84E-04	1.228558	MIR15A
215629_s_at	1.84E-04	1.228558	DLEU2L
215629_s_at	1.84E-04	1.228558	DLEU2
229064_s_at	1.83E-04	1.0287895	RCAN3
204608_at	1.83E-04	-1.7666051	ASL
1559513_a_at	1.83E-04	-1.0283777	FANCC
227928_at	1.82E-04	1.2897849	PARPBP
231855_at	1.81E-04	1.0322432	KIAA1524
242349_at	1.79E-04	-1.0413683	HECTD1
204597_x_at	1.79E-04	1.8663477	STC1
226208_at	1.78E-04	-1.5209466	ZSWIM6
213911_s_at	1.77E-04	1.5473812	H2AFZ
200855_at	1.77E-04	-1.028843	NCOR1
206561_s_at	1.76E-04	4.0742185	AKR1B10
1561094_a_at	1.76E-04	-1.8595362	SLC22A25
225616_at	1.74E-04	-1.2311998	SPRYD4
225524_at	1.72E-04	-1.1815419	ANTXR2
219061_s_at	1.70E-04	1.2712221	LAGE3
222584_at	1.69E-04	1.2512359	MSTO1
221555_x_at	1.68E-04	-1.5633322	CDC14B
227012_at	1.66E-04	1.1343125	SLC25A40
213206_at	1.66E-04	1.1560709	GOSR2
226150_at	1.65E-04	1.3019697	PLPP5
1552670_a_at	1.63E-04	-1.5043826	PPP1R3B
225275_at	1.63E-04	1.8713056	EDIL3
202737_s_at	1.62E-04	1.2148909	LSM4
209956_s_at	1.62E-04	-1.1039896	CAMK2B
204621_s_at	1.62E-04	-1.6335384	NR4A2
207874_s_at	1.60E-04	-3.1264143	CFHR4
1552519_at	1.60E-04	-1.4808189	ACVR1C
235242_at	1.56E-04	-1.2275872	REL
205000_at	1.56E-04	3.7511087	DDX3Y
238122_at	1.56E-04	1.1603488	RBM12B
203429_s_at	1.55E-04	1.4799992	SUCO
48031_r_at	1.55E-04	-1.269797	FAXDC2
205063_at	1.53E-04	1.1648147	GEMIN2
1553693_s_at	1.54E-04	-1.1861567	CBR4
227336_at	1.53E-04	-1.1175958	DTX1
232000_at	1.53E-04	-1.4460505	TTC39B
209797_at	1.52E-04	1.0204515	CNPY2
201909_at	1.52E-04	3.5616213	RPS4Y1
213720_s_at	1.50E-04	1.4224397	SMARCA4
1563298_at	1.50E-04	-2.0274347	LOC101927331
239093_at	1.50E-04	-2.2162096	HOGA1
237363_at	1.48E-04	-1.11799	SPATA6L
227295_at	1.47E-04	1.2058103	IKBIP
210694_s_at	1.47E-04	1.1266765	MID1
229465_s_at	1.46E-04	-1.8338684	PTPRS
215103_at	1.45E-04	-1.8345688	CYP2C18
238593_at	1.45E-04	1.4737842	C11orf80
214805_at	1.44E-04	-1.2740309	SNORD10
214805_at	1.44E-04	-1.2740309	SNORA48
214805_at	1.44E-04	-1.2740309	SNORA67
214805_at	1.44E-04	-1.2740309	EIF4A1
221188_s_at	1.44E-04	-2.1289981	CIDEB
214845_s_at	1.43E-04	1.0814461	CALU
213733_at	1.42E-04	-1.0050694	MYO1F
242592_at	1.42E-04	1.4741694	GPR137C
220032_at	1.41E-04	-1.226043	CPED1
239065_at	1.40E-04	-1.1663708	DNAJC22
212845_at	1.39E-04	-1.7988045	SAMD4A
228468_at	1.38E-04	1.310562	MASTL
211470_s_at	1.35E-04	3.3269243	SULT1C2
221258_s_at	1.33E-04	1.2069961	KIF18A
225362_at	1.33E-04	1.0677841	FAM122B
210609_s_at	1.32E-04	1.7570858	TP53I3
227921_at	1.32E-04	1.6001723	LOC105379499
227921_at	1.32E-04	1.6001723	FLJ45482
1569352_at	1.32E-04	-1.1368088	FNIP2
223605_at	1.31E-04	-2.1476996	SLC25A18
203435_s_at	1.31E-04	-1.7490491	MME
232164_s_at	1.29E-04	2.580338	EPPK1
203854_at	1.29E-04	-1.8649103	CFI
202304_at	1.28E-04	-1.3564441	FNDC3A
38918_at	1.27E-04	1.012424	SOX13
209035_at	1.25E-04	2.0606458	MDK
214472_at	1.25E-04	1.5646387	HIST1H2AD
217665_at	1.26E-04	1.5239346	ZNF813
215049_x_at	1.26E-04	-1.7486934	CD163
213503_x_at	1.25E-04	1.4383229	ANXA2
235840_at	1.25E-04	1.2951368	ZKSCAN3
238063_at	1.25E-04	-1.4764991	TMEM154
218843_at	1.24E-04	-1.1797385	FNDC4
201694_s_at	1.24E-04	-1.9399996	EGR1
225788_at	1.22E-04	1.0335225	RRP36
205296_at	1.21E-04	1.2695787	RBL1
222116_s_at	1.20E-04	1.4404365	TBC1D16
224937_at	1.20E-04	1.4755837	PTGFRN
201109_s_at	1.20E-04	-1.8948259	THBS1
208546_x_at	1.19E-04	1.1582845	HIST1H2BH
211977_at	1.19E-04	1.1557395	GPR107
242817_at	1.18E-04	-2.771735	PGLYRP2
1563478_at	1.17E-04	-1.1231519	KIAA1671
229584_at	1.16E-04	-1.6137172	LRRK2
205098_at	1.15E-04	-1.2724913	CCR1
206481_s_at	1.15E-04	-1.6147817	LDB2
235126_at	1.13E-04	1.598643	FLVCR1-AS1
209626_s_at	1.13E-04	1.4350862	OSBPL3
201942_s_at	1.12E-04	1.2958726	CPD
220643_s_at	1.12E-04	1.3782096	FAIM
228906_at	1.11E-04	1.7937499	TET1
236027_at	1.11E-04	1.1135127	SFR1
231156_at	1.11E-04	-2.7931737	HAO2
1553635_s_at	1.10E-04	-1.0525078	TCTEX1D1
216308_x_at	1.09E-04	-1.5370211	GRHPR
224480_s_at	1.07E-04	-2.0995699	GPAT3
1563160_at	1.06E-04	-1.514117	F11
210472_at	1.06E-04	-2.0284171	MT1G
218586_at	1.05E-04	1.0215032	MRGBP
218503_at	1.04E-04	1.0149972	FOCAD
205042_at	1.03E-04	-1.8070141	GNE
233520_s_at	1.03E-04	-1.1321214	CMYA5
219632_s_at	1.02E-04	-1.003871	SHPK
219632_s_at	1.02E-04	-1.003871	TRPV1
209959_at	1.02E-04	-1.1895289	NR4A3
202145_at	1.01E-04	-2.1875723	LY6E
203411_s_at	1.00E-04	1.0093799	LMNA
210301_at	1.00E-04	-1.3037063	XDH
205741_s_at	9.98E-05	1.7856523	DTNA
207220_at	1.00E-04	-1.2352177	ART4
1558603_at	9.96E-05	-1.8503895	PLGLB2
242923_at	9.93E-05	1.2459434	ZNF678
236852_at	9.86E-05	1.0328368	FBXO43
235088_at	9.80E-05	1.2722472	C4orf46
1555964_at	9.79E-05	1.1975664	ARL17B
1555964_at	9.79E-05	1.1975664	ARL17A
208394_x_at	9.73E-05	1.7439361	ESM1
221234_s_at	9.75E-05	-1.5434817	BACH2
222036_s_at	9.70E-05	1.7773882	MCM4
222889_at	9.63E-05	1.1145941	DCLRE1B
204695_at	9.59E-05	1.1937307	CDC25A
218308_at	9.56E-05	1.3900953	TACC3
208103_s_at	9.49E-05	1.3593773	ANP32E
228776_at	9.41E-05	2.2169839	GJC1
219980_at	9.39E-05	-1.1852261	ABHD18
235065_at	9.35E-05	-1.3825116	GAREM1
201850_at	9.21E-05	1.19023	CAPG
204788_s_at	9.16E-05	1.0083144	PPOX
203104_at	9.13E-05	-1.0192648	CSF1R
232124_at	9.09E-05	-1.0366182	FAM198A
228760_at	9.02E-05	-1.2239315	SRSF8
226545_at	8.98E-05	2.2291894	CD109
217143_s_at	8.93E-05	-1.0258535	YME1L1
235609_at	8.85E-05	1.7166937	BRIP1
238625_at	8.76E-05	-2.2041807	C1orf168
227226_at	8.74E-05	1.657758	MRAP2
230425_at	8.74E-05	-1.1569752	EPHB1
213931_at	8.74E-05	-1.8175429	ID2B
206074_s_at	8.37E-05	1.5697348	HMGA1
226059_at	8.33E-05	1.867669	TOMM40L
234950_s_at	8.21E-05	1.1042807	RFWD2
238681_at	8.09E-05	1.570931	GDPD1
218350_s_at	7.97E-05	2.2783329	GMNN
223784_at	7.97E-05	-2.9963379	TMEM27
219037_at	7.91E-05	1.2416095	RRP15
214435_x_at	7.87E-05	1.2212725	RALA
214889_at	7.88E-05	-1.6471336	FAM149A
231188_at	7.81E-05	1.3697213	ZSCAN2
204057_at	7.81E-05	-1.4199638	IRF8
225520_at	7.77E-05	1.5552785	LOC101928195
225520_at	7.77E-05	1.5552785	LOC100996643
225520_at	7.77E-05	1.5552785	MTHFD1L
210691_s_at	7.75E-05	1.4133173	CACYBP
228640_at	7.77E-05	-1.772203	PCDH7
229831_at	7.75E-05	-3.0705346	CNTN3
224486_s_at	7.72E-05	1.0809121	C15orf41
214212_x_at	7.72E-05	-1.0563404	FERMT2
213222_at	7.66E-05	2.0149978	PLCB1
203087_s_at	7.65E-05	1.474141	KIF2A
227314_at	7.64E-05	1.7670282	ITGA2
242577_at	7.63E-05	1.5255749	LOC389834
214804_at	7.65E-05	1.3418923	CENPI
223344_s_at	7.56E-05	-1.6176923	MS4A7
210909_x_at	7.54E-05	-1.0806317	LPAL2
242546_at	7.44E-05	1.8624674	LINC01296
209278_s_at	7.39E-05	-2.0456461	TFPI2
218717_s_at	7.23E-05	-1.4470647	P3H2
219873_at	7.16E-05	-2.4239699	COLEC11
208817_at	7.09E-05	-1.3647142	COMT
236442_at	6.84E-05	-1.1415414	DPF3
229331_at	6.83E-05	-1.5137372	SPATA18
217897_at	6.82E-05	-1.2777966	FXYD6
209645_s_at	6.80E-05	-1.4528809	ALDH1B1
205251_at	6.61E-05	-1.3948595	PER2
214221_at	6.59E-05	1.1809069	ALMS1
212230_at	6.58E-05	-1.7865468	PLPP3
213247_at	6.54E-05	-1.0109561	SVEP1
219773_at	6.41E-05	1.2472375	NOX4
207201_s_at	6.42E-05	-4.5206044	SLC22A1
228810_at	6.28E-05	1.1907701	CCNYL1
223781_x_at	6.24E-05	-3.060427	ADH4
203830_at	6.17E-05	1.2947386	C17orf75
202949_s_at	6.12E-05	-1.6526147	FHL2
201518_at	6.08E-05	1.1967452	CBX1
218921_at	6.09E-05	-1.4264454	SIGIRR
235572_at	6.03E-05	1.0738707	SPC24
223595_at	6.06E-05	-1.0872142	TMEM133
230559_x_at	6.04E-05	-1.3472046	FGD4
228325_at	6.05E-05	-2.1832803	SPIDR
207156_at	5.99E-05	2.5245538	HIST1H2AH
207156_at	5.99E-05	2.5245538	HIST1H2AG
207156_at	5.99E-05	2.5245538	HIST1H2AM
207156_at	5.99E-05	2.5245538	HIST1H2AL
207156_at	5.99E-05	2.5245538	HIST1H2AK
207156_at	5.99E-05	2.5245538	HIST1H2AI
218136_s_at	5.95E-05	-1.2426904	SLC25A37
231947_at	5.93E-05	-1.4661714	MYCT1
201535_at	5.81E-05	-1.170383	UBL3
201764_at	5.75E-05	1.6964251	TMEM106C
218434_s_at	5.68E-05	1.4244203	AACS
227904_at	5.67E-05	1.32967	AZI2
1559336_at	5.66E-05	-1.5321995	LOC101928505
230143_at	5.68E-05	-1.570393	RNF165
206007_at	5.64E-05	-2.5810755	PRG4
38487_at	5.60E-05	-1.1181466	STAB1
225681_at	5.51E-05	3.2774369	CTHRC1
225612_s_at	5.52E-05	2.4986104	B3GNT5
1553984_s_at	5.52E-05	1.7275838	DTYMK
236347_at	5.40E-05	-1.1171774	MMAA
218870_at	5.39E-05	-1.5101634	LOC101928361
218870_at	5.39E-05	-1.5101634	ARHGAP15
208131_s_at	5.41E-05	-1.7618195	PTGIS
219427_at	5.36E-05	-1.4836495	FAT4
208955_at	5.34E-05	1.1546402	DUT
205898_at	5.35E-05	-1.3015706	CX3CR1
209694_at	5.32E-05	-1.200819	PTS
235155_at	5.28E-05	-1.4866661	BDH2
218788_s_at	5.23E-05	1.6853648	SMYD3
1569607_s_at	5.16E-05	-1.1036005	LOC102725051
1569607_s_at	5.16E-05	-1.1036005	LOC102723891
1569607_s_at	5.16E-05	-1.1036005	ANKRD20A4
1569607_s_at	5.16E-05	-1.1036005	ANKRD20A2
1569607_s_at	5.16E-05	-1.1036005	ANKRD20A3
1569607_s_at	5.16E-05	-1.1036005	ANKRD20A5P
1569607_s_at	5.16E-05	-1.1036005	ANKRD20A11P
1569607_s_at	5.16E-05	-1.1036005	ANKRD20A9P
1569607_s_at	5.16E-05	-1.1036005	ANKRD20A1
223608_at	5.05E-05	1.566215	EFCAB2
213610_s_at	5.06E-05	1.1883084	PHOSPHO2-KLHL23
213610_s_at	5.06E-05	1.1883084	KLHL23
212796_s_at	5.04E-05	-1.089542	TBC1D2B
206140_at	5.06E-05	-1.6686162	LHX2
230250_at	5.05E-05	-1.8995716	PTPRB
206262_at	5.04E-05	-4.3510202	ADH1C
220239_at	4.99E-05	1.502195	KLHL7
1556325_at	4.96E-05	-1.1394435	FILIP1
207560_at	4.93E-05	-1.2086144	SLC28A1
205830_at	4.84E-05	2.9530608	CLGN
217946_s_at	4.82E-05	1.2670257	SAE1
1570511_at	4.82E-05	-1.3225377	ARHGEF10L
209836_x_at	4.77E-05	1.6972165	BOLA2B
209836_x_at	4.77E-05	1.6972165	BOLA2
1554080_at	4.69E-05	1.4717087	CNOT9
206727_at	4.65E-05	-4.3139063	C9
222500_at	4.58E-05	1.416136	PPIL1
236492_at	4.50E-05	-1.2040362	PPP2R2A
203336_s_at	4.43E-05	1.176932	ITGB1BP1
204121_at	4.41E-05	-2.1926121	GADD45G
205739_x_at	4.35E-05	1.246716	ZNF107
219555_s_at	4.30E-05	1.2314802	CENPN
221523_s_at	4.19E-05	1.8843801	RRAGD
204224_s_at	4.18E-05	-2.0541785	GCH1
1554830_a_at	4.10E-05	-1.4891035	STEAP3
236313_at	4.08E-05	1.7482599	CDKN2B
222752_s_at	4.04E-05	1.3999823	TMEM206
211138_s_at	4.03E-05	-2.4627939	KMO
239413_at	4.00E-05	1.0463671	CEP152
206613_s_at	3.95E-05	1.2182653	TAF1A
213596_at	3.93E-05	-1.335459	CASP4
208816_x_at	3.74E-05	1.2164727	ANXA2P2
210942_s_at	3.60E-05	-1.7502903	ST3GAL6
202967_at	3.55E-05	1.8477073	GSTA4
204438_at	3.56E-05	-2.4007307	MRC1
216228_s_at	3.47E-05	1.3572165	WDHD1
226661_at	3.39E-05	1.7698287	CDCA2
226118_at	3.36E-05	1.1158765	CENPO
223660_at	3.37E-05	-1.2900306	ADORA3
222735_at	3.31E-05	1.4029159	TMEM38B
207262_at	3.32E-05	-3.2192456	APOF
225285_at	3.22E-05	1.6141059	BCAT1
205107_s_at	3.20E-05	1.11656	EFNA4
205119_s_at	3.20E-05	-1.3763177	FPR1
220999_s_at	3.22E-05	-1.5417451	CYFIP2
202686_s_at	3.21E-05	-1.7304671	AXL
204787_at	3.20E-05	-1.7520404	VSIG4
218774_at	3.21E-05	-1.7541632	DCPS
209609_s_at	3.17E-05	1.2567047	MRPL9
217196_s_at	3.12E-05	1.1696799	CAMSAP2
202798_at	3.12E-05	-1.7825737	SEC24B
241937_s_at	3.10E-05	1.2235147	WDR4
242056_at	3.06E-05	1.525185	TRIM45
228807_at	3.06E-05	-1.2295346	ASPA
230131_x_at	3.04E-05	-1.1289373	ARSD
205449_at	3.02E-05	1.7491611	SAC3D1
202969_at	3.03E-05	1.0471215	DYRK2
232984_at	3.00E-05	-1.0932709	LOC101930373
232984_at	3.00E-05	-1.0932709	HYDIN2
232984_at	3.00E-05	-1.0932709	HYDIN
239562_at	3.02E-05	-1.1889929	MTHFD2L
219478_at	3.00E-05	-1.3242875	WFDC1
222622_at	2.97E-05	1.1564798	PGP
206469_x_at	2.94E-05	-1.8381662	AKR7A3
243539_at	2.90E-05	1.2065485	KIAA1841
212486_s_at	2.92E-05	-1.4784327	FYN
228033_at	2.89E-05	2.347343	E2F7
1553099_at	2.88E-05	1.5594417	TIGD1
1560526_at	2.88E-05	-1.5707532	MAGI2-IT1
1554640_at	2.85E-05	-1.9015728	PALM2
213131_at	2.82E-05	-1.1134997	OLFM1
204289_at	2.83E-05	-1.1321974	ALDH6A1
205016_at	2.83E-05	-1.5747986	TGFA
224896_s_at	2.79E-05	1.1179311	TTL
227133_at	2.80E-05	1.0673509	FAM199X
205813_s_at	2.77E-05	-1.9118499	MAT1A
208808_s_at	2.69E-05	1.5831366	HMGB2
242093_at	2.69E-05	-1.7268985	SYTL5
210643_at	2.64E-05	-1.6361028	TNFSF11
209304_x_at	2.58E-05	-2.0805172	GADD45B
226225_at	2.60E-05	-2.7246259	MCC
205355_at	2.53E-05	-1.648725	ACADSB
201656_at	2.51E-05	1.7811643	ITGA6
215498_s_at	2.49E-05	-1.027519	LOC100996792
215498_s_at	2.49E-05	-1.027519	MAP2K3
204800_s_at	2.50E-05	-1.0580275	DHRS12
222164_at	2.48E-05	-1.1352061	FGFR1
201577_at	2.42E-05	1.48691	NME1
222433_at	2.39E-05	2.1154888	ENAH
239680_at	2.38E-05	1.6355339	WDR76
235787_at	2.37E-05	-1.15177	CDC37L1
206867_at	2.37E-05	-1.7089507	GCKR
1554283_at	2.35E-05	-1.401059	NOCT
213869_x_at	2.30E-05	1.1284686	THY1
226773_at	2.25E-05	-1.3800221	PPM1K
44783_s_at	2.20E-05	1.514247	HEY1
202558_s_at	2.19E-05	1.4807748	HSPA13
219512_at	2.19E-05	1.1447278	DSN1
207069_s_at	2.20E-05	-1.4096015	SMAD6
219258_at	2.17E-05	1.30027	TIPIN
227562_at	2.14E-05	-1.1136098	LAMTOR3
235737_at	2.14E-05	-2.6372938	TSLP
209189_at	2.15E-05	-2.8226153	FOS
229060_at	2.03E-05	-1.0314536	YPEL2
206753_at	2.05E-05	-2.6932405	RDH16
229074_at	2.02E-05	1.2411968	EHD4
224482_s_at	1.99E-05	1.4519852	RAB11FIP4
210106_at	2.01E-05	-1.6009572	BLOC1S1-RDH5
210106_at	2.01E-05	-1.6009572	RDH5
232155_at	1.98E-05	1.6902151	RNF213
225485_at	1.97E-05	1.6295943	CEP41
221909_at	1.98E-05	1.4779135	RNFT2
203502_at	1.97E-05	1.0847905	BPGM
220005_at	1.97E-05	-1.7167583	P2RY13
224320_s_at	1.94E-05	2.1696285	MCM8
228221_at	1.94E-05	1.8081058	SLC44A3
229090_at	1.94E-05	1.1647363	ZEB1-AS1
205627_at	1.95E-05	-1.8645618	CDA
229241_at	1.89E-05	-1.6464996	LDHD
203022_at	1.87E-05	1.5364141	RNASEH2A
209044_x_at	1.88E-05	1.3039417	SF3B4
214697_s_at	1.86E-05	1.217567	PTBP3
228868_x_at	1.84E-05	1.4909828	CDT1
233599_at	1.83E-05	-1.5184327	LOC728061
213974_at	1.84E-05	-2.1725629	ADAMTSL3
228357_at	1.80E-05	1.5680729	UNK
218854_at	1.78E-05	-1.5809513	DSE
203145_at	1.74E-05	1.4341105	SPAG5
213592_at	1.74E-05	-1.235901	APLNR
242626_at	1.74E-05	-1.7734173	SAMD5
228293_at	1.73E-05	-2.4501572	DEPDC7
204720_s_at	1.71E-05	2.0289068	DNAJC6
218252_at	1.67E-05	2.00418	CKAP2
230949_at	1.68E-05	-1.0877711	SLC23A3
208015_at	1.67E-05	-1.1562504	SMAD1
227070_at	1.65E-05	-1.3984679	GLT8D2
225316_at	1.66E-05	-2.6201302	MFSD2A
218816_at	1.64E-05	2.2730993	LRRC1
232395_x_at	1.63E-05	1.457729	AGBL3
232195_at	1.62E-05	1.902441	GPR158
219481_at	1.63E-05	1.1272672	TTC13
202917_s_at	1.55E-05	-2.8272103	S100A8
1556167_at	1.52E-05	-2.1582509	MROH2A
239999_at	1.52E-05	-2.3070761	MIR99AHG
234092_s_at	1.50E-05	-1.7805543	TM6SF2
242881_x_at	1.48E-05	3.4274465	DUXAP10
209840_s_at	1.47E-05	-1.0598509	LRRN3
206541_at	1.46E-05	-2.1619026	KLKB1
203820_s_at	1.46E-05	3.792674	IGF2BP3
213451_x_at	1.42E-05	-1.1685267	TNXB
213451_x_at	1.42E-05	-1.1685267	TNXA
206069_s_at	1.41E-05	-2.1756942	ACADL
1554999_at	1.41E-05	-1.0131494	RASGEF1B
207746_at	1.40E-05	1.2878294	POLQ
223426_s_at	1.39E-05	-1.1990321	EPB41L4B
33494_at	1.38E-05	-1.6136001	ETFDH
1553341_at	1.36E-05	-1.1405039	UROC1
209469_at	1.34E-05	-3.1362755	GPM6A
227801_at	1.32E-05	1.7225449	TRIM59
231953_at	1.30E-05	1.0843571	BPTF
232422_at	1.30E-05	-1.145864	GGACT
231784_s_at	1.29E-05	1.28648	DCAF13
208562_s_at	1.28E-05	-1.2842742	ABCC9
226267_at	1.27E-05	-1.2766886	JDP2
207244_x_at	1.27E-05	-3.1502879	CYP2A6
228890_at	1.24E-05	-1.2904317	ATOH8
211489_at	1.20E-05	-1.3221663	ADRA1A
214414_x_at	1.19E-05	-2.8536509	HBA2
214414_x_at	1.19E-05	-2.8536509	HBA1
224801_at	1.18E-05	-1.4880783	NDFIP2
219105_x_at	1.17E-05	1.4579451	ORC6
201809_s_at	1.16E-05	-1.2174255	ENG
213316_at	1.15E-05	1.2491195	KIAA1462
209655_s_at	1.14E-05	-1.5807521	TMEM47
220112_at	1.14E-05	-1.4059732	ANKRD55
214180_at	1.13E-05	-1.7426794	MAN1C1
221520_s_at	1.10E-05	1.2709481	CDCA8
226350_at	1.08E-05	1.8457148	CHML
222039_at	1.07E-05	1.5712998	KIF18B
213927_at	1.08E-05	1.1191238	MAP3K9
203549_s_at	1.08E-05	1.0570753	LPL
214419_s_at	1.08E-05	-1.467398	CYP2C9
202823_at	1.07E-05	1.133481	TCEB1
207877_s_at	1.07E-05	1.049912	NVL
239376_at	1.05E-05	1.335462	DCLRE1C
212713_at	1.05E-05	-1.0522834	MFAP4
223939_at	1.03E-05	-1.2480156	SUCNR1
221833_at	1.03E-05	-1.7963097	SIAH1
212913_at	1.02E-05	1.4374185	MSH5-SAPCD1
212913_at	1.02E-05	1.4374185	SAPCD1
207102_at	1.01E-05	-3.388649	AKR1D1
203547_at	9.92E-06	-1.8048337	CD4
223538_at	9.78E-06	1.5688185	SERF1B
223538_at	9.78E-06	1.5688185	SERF1A
225686_at	9.57E-06	1.305496	SKA2
203640_at	9.58E-06	-1.7562112	MBNL2
218542_at	9.44E-06	2.0316592	CEP55
222443_s_at	9.47E-06	1.2157252	RBM8A
206618_at	9.49E-06	-1.4026667	IL18R1
204997_at	8.86E-06	-1.458643	GPD1
206702_at	8.73E-06	-1.8503856	TEK
218903_s_at	8.52E-06	1.0739404	NABP2
211577_s_at	8.53E-06	-1.7994828	IGF1
208107_s_at	8.46E-06	1.5032959	LOC81691
1553583_a_at	8.40E-06	-2.1552516	THRSP
238429_at	8.31E-06	-1.2271967	TMEM71
218193_s_at	8.00E-06	1.5281697	GOLT1B
213092_x_at	8.00E-06	1.4283731	DNAJC9
205799_s_at	7.83E-06	-3.9802484	SLC3A1
220975_s_at	7.59E-06	-1.1208242	C1QTNF1
1570228_at	7.20E-06	-1.415915	CFHR3
202670_at	6.94E-06	-1.6090762	MAP2K1
208241_at	6.91E-06	-1.8846415	NRG1
231691_at	6.74E-06	-3.2053156	C3P1
213135_at	6.71E-06	-1.9190032	TIAM1
1562718_at	6.66E-06	-1.585213	LOC102724449
213056_at	6.53E-06	-1.8157122	FRMD4B
206938_at	6.50E-06	-2.5929308	SRD5A2
1559315_s_at	6.42E-06	-1.322871	SOCS2-AS1
221521_s_at	6.19E-06	1.362323	GINS2
1552733_at	6.02E-06	-1.3451081	KLHDC1
228597_at	6.00E-06	1.8154483	MIS18A
214621_at	5.94E-06	-4.0053156	GYS2
202963_at	5.87E-06	1.5710175	RFX5
225721_at	5.85E-06	-1.110943	SYNPO2
233555_s_at	5.88E-06	-1.2953392	SULF2
208868_s_at	5.82E-06	-1.2515507	GABARAPL1
232068_s_at	5.71E-06	-1.2230085	TLR4
215689_s_at	5.70E-06	-1.2674545	SHBG
1554931_at	5.72E-06	-1.7979752	CYP4A22
1554931_at	5.72E-06	-1.7979752	CYP4A11
205194_at	5.62E-06	2.6646821	PSPH
228281_at	5.45E-06	1.0140436	DDIAS
231698_at	5.45E-06	-1.7254279	LOC647115
204848_x_at	5.41E-06	-1.0591115	HBG2
204848_x_at	5.41E-06	-1.0591115	HBG1
203500_at	5.32E-06	-1.5286032	GCDH
205442_at	5.34E-06	-2.9055949	MFAP3L
234941_s_at	5.28E-06	-1.2291774	GPHN
220651_s_at	5.15E-06	1.9580059	MCM10
221572_s_at	4.98E-06	1.3508665	MIR6824
221572_s_at	4.98E-06	1.3508665	SLC26A6
204759_at	4.94E-06	-1.2567032	RCBTB2
220770_s_at	4.92E-06	1.4152725	ZBED8
228245_s_at	4.90E-06	2.0343114	LOC100509445
228245_s_at	4.90E-06	2.0343114	LOC728715
228245_s_at	4.90E-06	2.0343114	OVOS
228245_s_at	4.90E-06	2.0343114	OVOS2
218901_at	4.73E-06	-1.7881946	PLSCR4
210720_s_at	4.65E-06	1.205159	NECAB3
1554408_a_at	4.55E-06	1.4201802	TK1
204170_s_at	4.41E-06	2.3797135	CKS2
206732_at	4.37E-06	-1.536314	SLITRK3
206239_s_at	4.35E-06	5.2659518	SPINK1
228055_at	4.29E-06	-1.5135881	NAPSB
222843_at	4.26E-06	1.9632228	FIGNL1
203730_s_at	4.25E-06	1.128048	ZKSCAN5
238021_s_at	4.22E-06	3.6642211	CRNDE
205890_s_at	4.20E-06	3.5749022	UBD
205890_s_at	4.20E-06	3.5749022	GABBR1
227695_at	4.15E-06	-2.699034	LOC100287413
227695_at	4.15E-06	-2.699034	GLYATL1
226992_at	4.12E-06	-1.5067228	NOSTRIN
201714_at	4.00E-06	1.9333562	TUBG1
201896_s_at	4.02E-06	1.8414964	PSRC1
211737_x_at	3.94E-06	-1.1080723	PTN
219000_s_at	3.90E-06	1.6984961	DSCC1
202768_at	3.84E-06	-2.2957122	FOSB
206247_at	3.56E-06	2.0104031	MICB
45633_at	3.55E-06	1.268185	GINS3
238670_at	3.55E-06	1.1571305	RAD18
209464_at	3.50E-06	1.2884505	AURKB
212807_s_at	3.46E-06	1.9023903	SORT1
240435_at	3.45E-06	-1.4967438	LOC101928635
208937_s_at	3.44E-06	-2.42999	ID1
57539_at	3.41E-06	-2.1483565	LIME1
203564_at	3.32E-06	1.3432074	FANCG
204709_s_at	3.29E-06	2.2894413	KIF23
221797_at	3.25E-06	1.0357055	OXLD1
228540_at	3.22E-06	-1.1097177	QKI
204407_at	3.14E-06	1.6576822	TTF2
218735_s_at	3.15E-06	1.3894647	ZNF544
213896_x_at	3.17E-06	1.0828086	FAM149B1
213420_at	3.10E-06	1.0644327	DHX57
207718_x_at	3.09E-06	-3.1973701	CYP2A7
219588_s_at	3.06E-06	1.3409668	NCAPG2
214470_at	3.06E-06	-1.7725606	KLRB1
207735_at	3.02E-06	-2.2274169	RNF125
1557754_at	2.98E-06	1.9271594	LOC401068
231702_at	2.97E-06	-1.067775	TDO2
206436_at	2.90E-06	-1.01668	MPPED1
223912_s_at	2.86E-06	-1.4861837	CLN8
222764_at	2.65E-06	2.1313637	ASRGL1
228383_at	2.65E-06	-1.0120865	PNPLA7
209447_at	2.65E-06	-1.7812002	SYNE1
206354_at	2.61E-06	-4.8611982	SLCO1B3
222640_at	2.59E-06	1.576752	DNMT3A
215322_at	2.52E-06	-1.4186246	LONRF1
203477_at	2.47E-06	2.6327612	COL15A1
227536_at	2.44E-06	-1.6013062	ZC3H13
203284_s_at	2.39E-06	1.583817	HS2ST1
234915_s_at	2.37E-06	1.3009597	DENR
209821_at	2.37E-06	-2.2971043	IL33
225799_at	2.34E-06	2.2095121	LOC101930489
225799_at	2.34E-06	2.2095121	MIR4435-2HG
225799_at	2.34E-06	2.2095121	LINC00152
214375_at	2.33E-06	-1.2314629	PPFIBP1
225723_at	2.27E-06	1.0114045	CCDC167
211440_x_at	2.26E-06	-1.9980605	CYP3A43
211762_s_at	2.20E-06	2.1868986	KPNA2
230076_at	2.17E-06	-1.52608	PITPNM3
229473_at	2.11E-06	-1.5368618	MAMDC4
205498_at	2.05E-06	-3.2537453	GHR
1557049_at	2.03E-06	-1.6153864	BTBD19
231704_at	2.03E-06	-2.0520961	CYP3A4
219306_at	2.01E-06	1.7568802	KIF15
202647_s_at	2.01E-06	1.5131206	NRAS
205935_at	2.01E-06	-1.3131255	FOXF1
1553956_at	1.95E-06	1.6266258	TMEM237
226456_at	1.95E-06	1.4608726	RMI2
204223_at	1.96E-06	-1.179437	PRELP
228191_at	1.88E-06	2.242539	FLVCR1
225195_at	1.82E-06	1.4568868	DPH3
223316_at	1.79E-06	-1.3323471	CCDC3
218741_at	1.77E-06	1.7829542	CENPM
224061_at	1.77E-06	-1.6962155	INMT
211696_x_at	1.77E-06	-2.903067	HBB
220668_s_at	1.72E-06	1.1755647	DNMT3B
214906_x_at	1.72E-06	-1.1838316	N4BP2L1
1560172_at	1.70E-06	-1.103988	INTS10
223274_at	1.64E-06	1.9720298	TCF19
242119_at	1.63E-06	-1.0565255	PROX1
209740_s_at	1.61E-06	-1.2037964	PNPLA4
209596_at	1.59E-06	-1.9057229	MXRA5
202326_at	1.58E-06	1.3947269	EHMT2
218561_s_at	1.53E-06	1.3407322	LYRM4
223307_at	1.46E-06	2.0462526	CDCA3
204240_s_at	1.46E-06	1.7498889	SMC2
207609_s_at	1.46E-06	-3.0127218	CYP1A2
232762_at	1.45E-06	-1.0525756	KIAA1217
210387_at	1.43E-06	2.8892282	HIST1H2BJ
210387_at	1.43E-06	2.8892282	HIST1H2BG
205053_at	1.42E-06	1.7557028	PRIM1
215253_s_at	1.41E-06	-1.2273395	RCAN1
226745_at	1.40E-06	-2.0080225	CYP4V2
212724_at	1.35E-06	-2.7488303	RND3
210087_s_at	1.30E-06	1.2901959	MPZL1
226181_at	1.30E-06	-2.3451569	TUBE1
224339_s_at	1.27E-06	-1.0377739	ANGPTL1
205657_at	1.26E-06	-1.5897301	HAAO
213007_at	1.25E-06	2.3916529	FANCI
201976_s_at	1.25E-06	-2.0206173	MYO10
235049_at	1.17E-06	-1.629116	ADCY1
205909_at	1.11E-06	1.6068012	POLE2
217755_at	1.10E-06	1.9197406	HN1
235253_at	1.10E-06	1.2255875	RAD1
213817_at	1.10E-06	-1.4085458	IRAK3
205863_at	1.10E-06	-1.9128375	S100A12
209760_at	1.08E-06	-1.38953	KIAA0922
1556064_at	1.07E-06	1.6572177	LOC284926
210063_at	1.07E-06	-1.1346471	SARDH
229886_at	1.05E-06	1.5962297	C5orf34
221848_at	1.03E-06	-2.0549355	ZGPAT
213820_s_at	9.85E-07	-1.3571918	STARD5
204134_at	9.93E-07	-1.8602313	PDE2A
201930_at	9.45E-07	2.2891764	MCM6
231559_at	9.37E-07	-1.4140977	NNMT
210473_s_at	9.31E-07	-2.0715045	ADGRA3
205326_at	8.74E-07	-1.6081079	RAMP3
218324_s_at	8.57E-07	1.4573965	SPATS2
210889_s_at	8.41E-07	-2.5169182	FCGR2B
205394_at	8.24E-07	1.9799544	CHEK1
205733_at	8.27E-07	1.5655704	BLM
201377_at	8.25E-07	1.5071951	UBAP2L
208795_s_at	8.19E-07	1.4813857	MCM7
1568779_a_at	8.24E-07	-1.174753	ECM2
202589_at	7.99E-07	2.9952853	TYMS
229610_at	7.91E-07	1.4011212	CKAP2L
223702_x_at	7.97E-07	-2.211372	FTCD
218162_at	7.94E-07	-2.2822706	OLFML3
212843_at	7.49E-07	-1.3032262	NCAM1
236600_at	7.36E-07	-1.2890935	SPG20
205436_s_at	7.30E-07	2.0948152	H2AFX
236217_at	7.16E-07	-1.476299	SLC31A1
204510_at	6.95E-07	2.3587266	CDC7
236141_at	6.88E-07	-1.530795	HAND2-AS1
213832_at	6.77E-07	-2.5783281	KCND3
202095_s_at	6.73E-07	2.8609722	BIRC5
237248_at	6.41E-07	-2.6774374	PDE11A
209053_s_at	6.35E-07	1.6489223	WHSC1
217133_x_at	6.13E-07	-2.0560686	CYP2B6
204244_s_at	5.95E-07	1.4765239	DBF4
203666_at	5.77E-07	-3.2231696	CXCL12
211395_x_at	5.71E-07	-1.0159834	FCGR2C
202779_s_at	5.55E-07	1.8813449	UBE2S
235504_at	5.48E-07	-1.3579191	GREM2
220646_s_at	5.39E-07	-1.7182921	KLRF1
204391_x_at	5.28E-07	1.2722961	TRIM24
214061_at	5.25E-07	1.7119608	TBC1D31
1569203_at	4.87E-07	-3.0673679	CXCL2
213768_s_at	4.82E-07	-1.2832831	ASCL1
219294_at	4.56E-07	1.5331891	CENPQ
224753_at	4.25E-07	1.7161087	CDCA5
205807_s_at	4.18E-07	2.0329103	TUFT1
206110_at	3.60E-07	2.0882366	HIST1H3F
206110_at	3.60E-07	2.0882366	HIST1H3B
206110_at	3.60E-07	2.0882366	HIST1H3H
206110_at	3.60E-07	2.0882366	HIST1H3J
206110_at	3.60E-07	2.0882366	HIST1H3G
206110_at	3.60E-07	2.0882366	HIST1H3I
206110_at	3.60E-07	2.0882366	HIST1H3E
206110_at	3.60E-07	2.0882366	HIST1H3C
206110_at	3.60E-07	2.0882366	HIST1H3D
206110_at	3.60E-07	2.0882366	HIST1H3A
221922_at	3.30E-07	2.0065045	GPSM2
205789_at	3.28E-07	-2.6141164	CD1D
206632_s_at	3.23E-07	2.3255438	APOBEC3B
213071_at	3.23E-07	-1.5841741	DPT
229491_at	3.24E-07	-2.2010693	SLC9B2
228469_at	3.14E-07	-1.8862588	PPID
210143_at	3.01E-07	-3.0985323	ANXA10
207039_at	2.82E-07	3.2242489	CDKN2A
223700_at	2.72E-07	1.5834647	MND1
205471_s_at	2.72E-07	-1.3172156	DACH1
205167_s_at	2.52E-07	1.740708	CDC25C
219014_at	2.48E-07	-2.8971699	PLAC8
212445_s_at	2.39E-07	1.7356865	NEDD4L
213951_s_at	2.38E-07	1.3596165	PSMC3IP
220365_at	2.38E-07	-1.254301	ALLC
1552280_at	2.40E-07	-2.1590701	TIMD4
201663_s_at	2.35E-07	1.830546	SMC4
223922_x_at	2.35E-07	-1.8290134	MS4A6A
220186_s_at	2.29E-07	-1.6322267	CDHR2
229144_at	2.28E-07	-1.0900266	KAZN
220137_at	2.11E-07	1.4362835	LOC101928274
220137_at	2.11E-07	1.4362835	VSIG10
227297_at	2.11E-07	-2.6651853	ITGA9
231070_at	2.04E-07	-2.778043	IYD
202366_at	1.88E-07	-1.0242136	ACADS
218039_at	1.84E-07	2.9997824	NUSAP1
205440_s_at	1.80E-07	-2.7982015	NPY1R
226287_at	1.79E-07	2.0669357	CCDC34
223530_at	1.70E-07	2.2334132	TDRKH
220840_s_at	1.66E-07	1.5685716	C1orf112
207776_s_at	1.67E-07	-1.1184795	CACNB2
238003_at	1.66E-07	-2.806122	HEPN1
238003_at	1.66E-07	-2.806122	HEPACAM
205034_at	1.62E-07	2.5977173	CCNE2
226936_at	1.59E-07	2.4250496	CENPW
205259_at	1.56E-07	-2.246257	NR3C2
234464_s_at	1.53E-07	2.3114369	EME1
221685_s_at	1.39E-07	1.5930062	SPDL1
336_at	1.39E-07	-1.1722121	TBXA2R
218726_at	1.35E-07	1.7349409	HJURP
218541_s_at	1.35E-07	-2.5496017	C8orf4
206550_s_at	1.32E-07	1.503924	NUP155
213310_at	1.32E-07	1.4673298	CASC7
213310_at	1.32E-07	1.4673298	AGO2
1568638_a_at	1.29E-07	-2.5725494	IDO2
230083_at	1.24E-07	-1.17788	USP53
202107_s_at	1.22E-07	2.1959251	MCM2
221584_s_at	1.08E-07	-1.9295924	KCNMA1
1555241_at	1.07E-07	1.3506309	C8orf59
209531_at	1.06E-07	-2.2575826	GSTZ1
209220_at	1.02E-07	5.2214476	GPC3
205339_at	9.98E-08	1.948791	STIL
225687_at	9.79E-08	2.4229659	FAM83D
202580_x_at	9.57E-08	2.5201026	FOXM1
206856_at	9.22E-08	-1.4566316	LILRB5
1559618_at	9.09E-08	-1.5048619	LOC100129447
234139_s_at	8.69E-08	-2.104471	LOC105378749
241255_at	7.90E-08	-1.373667	CTNNA3
220491_at	7.17E-08	-4.5505727	HAMP
204444_at	7.07E-08	2.8933338	KIF11
203509_at	6.66E-08	-2.3569604	SORL1
206450_at	6.21E-08	-1.0280965	DBH
203562_at	6.26E-08	-1.900221	FEZ1
202723_s_at	5.99E-08	-2.0021057	FOXO1
238756_at	5.81E-08	2.3074037	GAS2L3
208650_s_at	5.40E-08	4.4603993	CD24
204163_at	5.40E-08	-1.233715	EMILIN1
1552440_at	5.17E-08	-1.2699686	GPR182
213493_at	4.86E-08	-1.1103837	SNED1
225557_at	4.82E-08	-1.6550008	CSRNP1
1554572_a_at	4.72E-08	1.6367108	SUV39H2
219493_at	4.57E-08	1.9977129	SHCBP1
204603_at	4.58E-08	1.5864778	EXO1
225583_at	4.23E-08	1.7733105	UXS1
223315_at	3.99E-08	-2.0166672	NTN4
1561336_at	3.91E-08	-2.24588	DNASE1L3
232065_x_at	3.83E-08	2.0940784	CENPL
216237_s_at	3.74E-08	1.912929	MCM5
206680_at	3.47E-08	-2.4287406	CD5L
212554_at	3.42E-08	2.7717671	CAP2
202954_at	3.42E-08	1.9719592	UBE2C
204962_s_at	3.29E-08	2.902794	SLC35F6
204962_s_at	3.29E-08	2.902794	CENPA
206316_s_at	3.21E-08	1.7627558	KNTC1
203967_at	3.07E-08	2.5604683	CDC6
204033_at	2.99E-08	2.2846521	TRIP13
205392_s_at	3.00E-08	-2.7598082	CCL15-CCL14
205392_s_at	3.00E-08	-2.7598082	CCL14
204318_s_at	2.90E-08	2.3987485	GTSE1
222740_at	2.68E-08	2.1021707	ATAD2
230292_at	2.44E-08	-1.4329671	LOC100996412
210052_s_at	2.32E-08	2.3723648	TPX2
223967_at	2.31E-08	-1.8461615	ANGPTL6
209891_at	2.22E-08	2.5654685	SPC25
205582_s_at	2.12E-08	-1.4138462	GGT5
204428_s_at	2.13E-08	-2.7854812	LCAT
230109_at	1.92E-08	-1.6601577	PDE7B
213599_at	1.71E-08	2.5561994	OIP5
235177_at	1.71E-08	1.678091	METTL21A
231895_at	1.70E-08	1.29403	SASS6
229084_at	1.70E-08	-1.3851611	CNTN4
242560_at	1.64E-08	2.7441904	FANCD2
220070_at	1.62E-08	-2.0892445	KDM8
226980_at	1.56E-08	2.7709614	DEPDC1B
241789_at	1.54E-08	-1.6219269	RBMS3
226807_at	1.39E-08	-1.9211006	ZFP1
225655_at	1.25E-08	2.4979991	UHRF1
220110_s_at	1.26E-08	-1.1667055	NXF3
203554_x_at	1.20E-08	2.7552102	PTTG1
205046_at	1.21E-08	1.9542834	CENPE
223593_at	1.21E-08	-2.5016717	AADAT
204023_at	1.16E-08	2.3536488	RFC4
237285_at	1.09E-08	-1.2412402	SORBS2
232090_at	1.09E-08	-1.59914	DNM3OS
205200_at	9.94E-09	-2.2683838	EXOSC7
205200_at	9.94E-09	-2.2683838	CLEC3B
203358_s_at	9.70E-09	2.889763	EZH2
211813_x_at	9.63E-09	-3.878019	DCN
204146_at	8.65E-09	2.983486	RAD51AP1
215506_s_at	8.73E-09	-2.2971028	DIRAS3
[truncated: 101 more rows]
