# Supplementary material for: Unraveling risk factors and transcriptomic signatures in liver cancer progression and mortality through machine learning and bioinformatics
Source: Brief Funct Genomics. 2026 Jan 9;25:elaf019. doi: 10.1093/bfgp/elaf019 (PMC12785888; doi:10.1093/bfgp/elaf019)
Supplement: Revised-Manuscripts_R2-BFGP-24-0136_elaf019 [file revised-manuscripts_r2-bfgp-24-0136_elaf019.zip]

Archive with 19 entries (18 files):
- Ali_LC_BIB (1)/
- Ali_LC_BIB (1)/AgeDistribution.jpeg
- Ali_LC_BIB (1)/Clinical.pdf
- Ali_LC_BIB (1)/ClinicalDescrip.pdf
- Ali_LC_BIB (1)/CombinedSig.pdf
- Ali_LC_BIB (1)/DownNetwork.jpeg
- Ali_LC_BIB (1)/example.bib
- Ali_LC_BIB (1)/HPA1.png
- Ali_LC_BIB (1)/kegg-go.png
- Ali_LC_BIB (1)/LC_Common_Up_Down.jpg
- Ali_LC_BIB (1)/LC_WorkF.png
- Ali_LC_BIB (1)/MainDocument_Paper.tex
- Ali_LC_BIB (1)/model1-num-names.bst
- Ali_LC_BIB (1)/PPI2.png
- Ali_LC_BIB (1)/SigniGuniMulti.png
- Ali_LC_BIB (1)/Surv.png
- Ali_LC_BIB (1)/Table1.tex
- Ali_LC_BIB (1)/UpNetwork.jpeg
- Ali_LC_BIB (1)/vn.png
