# Supplementary material for: Unraveling risk factors and transcriptomic signatures in liver cancer progression and mortality through machine learning and bioinformatics
Source: Brief Funct Genomics. 2026 Jan 9;25:elaf019. doi: 10.1093/bfgp/elaf019 (PMC12785888; doi:10.1093/bfgp/elaf019)
Supplement: Revised-Manuscripts_R2-BFGP-24-0136_elaf019 [file revised-manuscripts_r2-bfgp-24-0136_elaf019.zip › Ali_LC_BIB (1)/example.bib]

@article{stratton2009cancer,
  title={The cancer genome},
  author={Stratton, Michael R and Campbell, Peter J and Futreal, P Andrew},
  journal={Nature},
  volume={458},
  number={7239},
  pages={719},
  year={2009},
  publisher={Nature Publishing Group}
}
@article{chen2013enrichr,
  title={Enrichr: interactive and collaborative HTML5 gene list enrichment analysis tool},
  author={Chen, Edward Y and Tan, Christopher M and Kou, Yan and Duan, Qiaonan and Wang, Zichen and Meirelles, Gabriela Vaz and Clark, Neil R and Ma’ayan, Avi},
  journal={BMC bioinformatics},
  volume={14},
  pages={1--14},
  year={2013},
  publisher={Springer}
}
@inproceedings{kanehisa2002kegg,
  title={The KEGG database},
  author={Kanehisa, Minoru},
  booktitle={‘In silico’simulation of biological processes: Novartis Foundation Symposium 247},
  volume={247},
  pages={91--103},
  year={2002},
  organization={Wiley Online Library}
}
@article{wan2019lysine,
  title={Lysine crotonylation is involved in hepatocellular carcinoma progression},
  author={Wan, Junhu and Liu, Hongyang and Ming, Liang},
  journal={Biomedicine \& Pharmacotherapy},
  volume={111},
  pages={976--982},
  year={2019},
  publisher={Elsevier}
}
@article{zhang2024intricate,
  title={Intricate effects of post-translational modifications in liver cancer: mechanisms to clinical applications},
  author={Zhang, Yu and Xu, Weihao and Peng, Chuanhui and Ren, Shenli and Zhang, Cheng},
  journal={Journal of Translational Medicine},
  volume={22},
  number={1},
  pages={651},
  year={2024},
  publisher={Springer}
}
@article{yang2024lysine,
  title={Lysine lactylation in the regulation of tumor biology},
  author={Yang, Zijian and Zheng, Yingqi and Gao, Qiang},
  journal={Trends in Endocrinology \& Metabolism},
  year={2024},
  publisher={Elsevier}
}
@article{yu2012clusterprofiler,
  title={clusterProfiler: an R package for comparing biological themes among gene clusters},
  author={Yu, Guangchuang and Wang, Li-Gen and Han, Yanyan and He, Qing-Yu},
  journal={Omics: a journal of integrative biology},
  volume={16},
  number={5},
  pages={284--287},
  year={2012},
  publisher={Mary Ann Liebert, Inc. 140 Huguenot Street, 3rd Floor New Rochelle, NY 10801 USA}
}
@article{rzhetsky2007probing,
  title={Probing genetic overlap among complex human phenotypes},
  author={Rzhetsky, Andrey and Wajngurt, David and Park, Naeun and Zheng, Tian},
  journal={Proceedings of the National Academy of Sciences},
  volume={104},
  number={28},
  pages={11694--11699},
  year={2007},
  publisher={National Acad Sciences}
}
@article{hogeweg2011roots,
  title={The roots of bioinformatics in theoretical biology},
  author={Hogeweg, Paulien},
  journal={PLoS computational biology},
  volume={7},
  number={3},
  year={2011},
  publisher={Public Library of Science}
}
@article{luscombe2001bioinformatics,
  title={What is bioinformatics? An introduction and overview},
  author={Luscombe, Nicholas M and Greenbaum, Dov and Gerstein, Mark},
  journal={Yearbook of medical informatics},
  volume={10},
  number={01},
  pages={83--100},
  year={2001},
  publisher={Georg Thieme Verlag KG}
}

@article{feldman2008network,
  title={Network properties of genes harboring inherited disease mutations},
  author={Feldman, Igor and Rzhetsky, Andrey and Vitkup, Dennis},
  journal={Proceedings of the National Academy of Sciences},
  volume={105},
  number={11},
  pages={4323--4328},
  year={2008},
  publisher={National Acad Sciences}
}
@article{rawla2018update,
  title={Update in global trends and aetiology of hepatocellular carcinoma},
  author={Rawla, Prashanth and Sunkara, Tagore and Muralidharan, Pradhyumna and Raj, Jeffrey Pradeep},
  journal={Contemporary oncology},
  volume={22},
  number={3},
  pages={141},
  year={2018},
  publisher={Termedia Publishing}
}
@article{hossain2019machine,
  title={Machine learning and bioinformatics models to identify gene expression patterns of ovarian cancer associated with disease progression and mortality},
  author={Hossain, Md Ali and Islam, Sheikh Muhammad Saiful and Quinn, Julian MW and Huq, Fazlul and Moni, Mohammad Ali},
  journal={Journal of biomedical informatics},
  volume={100},
  pages={103313},
  year={2019},
  publisher={Elsevier}
}
@article{hossain2020network1,
  title={Network-Based Genetic Profiling Reveals Cellular Pathway Differences Between Follicular Thyroid Carcinoma and Follicular Thyroid Adenoma},
  author={Hossain, Md and Asa, Tania Akter and Rahman, Md and Uddin, Shahadat and Moustafa, Ahmed A and Quinn, Julian MW and Moni, Mohammad Ali and others},
  journal={International Journal of Environmental Research and Public Health},
  volume={17},
  number={4},
  pages={1373},
  year={2020},
  publisher={Multidisciplinary Digital Publishing Institute}
}
@inproceedings{hossain2019identification,
  title={Identification of genetic association of Thyroid Cancer with Parkinsons disease, Osteoporosis, chronic heart failure, Chronic kidney disease, Type 1 diabetes and Type 2 diabetes},
  author={Hossain, Md Ali and Asa, Tania Akter and Islam, Sheikh Muhammad Saiful and Hussain, Muhammad Sajjad and Moni, Mohammad Ali},
  booktitle={2019 5th International Conference on Advances in Electrical Engineering (ICAEE)},
  pages={832--837},
  year={2019},
  organization={IEEE}
}
@inproceedings{hossain2019identification1,
  title={Identification of Genetic Links of Thyroid Cancer to the Neurodegenerative and Chronic Diseases Progression: Insights from Systems Biology Approach},
  author={Hossain, Md Ali and Islam, Sheikh Muhammad Saiful and Asa, Tania Akter and Hussain, Muhammad Sajjad and Rahman, Md Rezanur and Moustafa, Ahmed and Moni, Mohammad Ali},
  booktitle={International Joint Conference on Computational Intelligence},
  pages={263--274},
  year={2019},
  organization={Springer}
}
@article{wei2014incidence,
  title={Incidence and mortality of liver cancer in China, 2010},
  author={Wei, Kuang-Rong and Yu, Xia and Zheng, Rong-Shou and Peng, Xia-Biao and Zhang, Si-Wei and Ji, Ming-Fang and Liang, Zhi-Heng and Ou, Zhi-Xiong and Chen, Wan-Qing},
  journal={Chinese journal of cancer},
  volume={33},
  number={8},
  pages={388},
  year={2014},
  publisher={BioMed Central}
}

@article{ruan2017downregulation,
  title={Downregulation of ACSM3 promotes metastasis and predicts poor prognosis in hepatocellular carcinoma},
  author={Ruan, Hao-Yu and Yang, Chen and Tao, Xue-Mei and He, Jia and Wang, Ting and Wang, Hui and Wang, Cun and Jin, Guang-Zhi and Jin, Hao-Jie and Qin, Wen-Xin},
  journal={American journal of cancer research},
  volume={7},
  number={3},
  pages={543},
  year={2017},
  publisher={e-Century Publishing Corporation}
}
@article{li2019cyclin,
  title={Cyclin B2 overexpression in human hepatocellular carcinoma is associated with poor prognosis},
  author={Li, Rong and Jiang, Xuemei and Zhang, Yingai and Wang, Shunlan and Chen, Xijie and Yu, Xiangnan and Ma, Jiamei and Huang, Xiaoxi},
  journal={Archives of medical research},
  volume={50},
  number={1},
  pages={10--17},
  year={2019},
  publisher={Elsevier}
}
@article{cao2017overexpression,
  title={The overexpression and prognostic role of DCAF13 in hepatocellular carcinoma},
  author={Cao, Jianzhong and Hou, Pengjiao and Chen, Jiemin and Wang, Penghui and Wang, Wenqin and Liu, Wei and Liu, Changzheng and He, Xiaodong},
  journal={Tumor Biology},
  volume={39},
  number={6},
  pages={1010428317705753},
  year={2017},
  publisher={SAGE Publications Sage UK: London, England}
}
@article{nguyen2021identification,
  title={Identification of Five Hub Genes as Key Prognostic Biomarkers in Liver Cancer via Integrated Bioinformatics Analysis},
  author={Nguyen, Thong Ba and Do, Duy Ngoc and Nguyen-Thanh, Tung and Tatipamula, Vinay Bharadwaj and Nguyen, Ha Thi},
  journal={Biology},
  volume={10},
  number={10},
  pages={957},
  year={2021},
  publisher={Multidisciplinary Digital Publishing Institute}
}

@article{jacobo2021role,
  title={The role of the ATP-binding cassette A1 (ABCA1) in human disease},
  author={Jacobo-Albavera, Leonor and Dom{\'\i}nguez-P{\'e}rez, Mayra and Medina-Leyte, Diana Jhoseline and Gonz{\'a}lez-Garrido, Antonia and Villarreal-Molina, Teresa},
  journal={International Journal of Molecular Sciences},
  volume={22},
  number={4},
  pages={1593},
  year={2021},
  publisher={Multidisciplinary Digital Publishing Institute}
}
@article{liu2021high,
  title={High SQLE Expression and Gene Amplification Correlates with Poor Prognosis in Head and Neck Squamous Cell Carcinoma},
  author={Liu, Yang and Fang, Lijun and Liu, Weixian},
  journal={Cancer Management and Research},
  volume={13},
  pages={4709},
  year={2021},
  publisher={Dove Press}
}
@article{wu2020diagnostic,
  title={The diagnostic and prognostic value of cell division cycle associated gene family in Hepatocellular Carcinoma},
  author={Wu, Bowen and Huang, Yu and Luo, Yingwan and Ma, An and Wu, Zhaoxing and Gan, Yichao and Xu, Ying and Xu, Rongzhen},
  journal={Journal of Cancer},
  volume={11},
  number={19},
  pages={5727},
  year={2020},
  publisher={Ivyspring International Publisher}
}
@article{chidambaranathan2021hepatocellular,
  title={Hepatocellular carcinoma (HCC): epidemiology, etiology and molecular classification},
  author={Chidambaranathan-Reghupaty, Saranya and Fisher, Paul B and Sarkar, Devanand},
  journal={Advances in cancer research},
  volume={149},
  pages={1--61},
  year={2021},
  publisher={Elsevier}
}
@article{li2014increased,
  title={Increased CDC20 expression is associated with development and progression of hepatocellular carcinoma},
  author={Li, Jia and Gao, Jian-Zhi and Du, Jing-Li and Huang, Zhong-Xi and Wei, Li-Xin},
  journal={International journal of oncology},
  volume={45},
  number={4},
  pages={1547--1555},
  year={2014},
  publisher={Spandidos Publications}
}
@article{zhang2022identification,
  title={Identification of potential prognostic biomarkers for hepatocellular carcinoma},
  author={Zhang, Lanyi and Yuan, Lingyi and Li, Dihua and Tian, Miao and Sun, Siyu and Wang, Qi},
  journal={Journal of Gastrointestinal Oncology},
  volume={13},
  number={2},
  pages={812},
  year={2022}
}
@article{tian2021integrated,
  title={Integrated protein--protein interaction and weighted gene Co-expression network analysis uncover three key genes in hepatoblastoma},
  author={Tian, Linlin and Chen, Tong and Lu, Jiaju and Yan, Jianguo and Zhang, Yuting and Qin, Peifang and Ding, Sentai and Zhou, Yali},
  journal={Frontiers in cell and developmental biology},
  volume={9},
  pages={631982},
  year={2021},
  publisher={Frontiers Media SA}
}
@article{mai2021genetic,
  title={A genetic variant of PPP1CB influences risk of hepatitis B virus-related hepatocellular carcinoma in Han Chinese: a pathway based analysis},
  author={Mai, Haoming and Xie, Haisheng and Hou, Jia and Chen, Haitao and Zhou, Bin and Hou, Jinlin and Jiang, Deke},
  journal={Journal of Hepatocellular Carcinoma},
  pages={1055--1064},
  year={2021},
  publisher={Taylor \& Francis}
}
@article{hossain2024identification,
  title={Identification of Biomarkers and Molecular Pathways Implicated in Smoking and COVID-19 Associated Lung Cancer Using Bioinformatics and Machine Learning Approaches},
  author={Hossain, Md Ali and Rahman, Mohammad Zahidur and Bhuiyan, Touhid and Moni, Mohammad Ali},
  journal={International Journal of Environmental Research and Public Health},
  volume={21},
  number={11},
  pages={1392},
  year={2024},
  publisher={MDPI}
}
@article{misu2010liver,
  title={A liver-derived secretory protein, selenoprotein P, causes insulin resistance},
  author={Misu, Hirofumi and Takamura, Toshinari and Takayama, Hiroaki and Hayashi, Hiroto and Matsuzawa-Nagata, Naoto and Kurita, Seiichiro and Ishikura, Kazuhide and Ando, Hitoshi and Takeshita, Yumie and Ota, Tsuguhito and others},
  journal={Cell metabolism},
  volume={12},
  number={5},
  pages={483--495},
  year={2010},
  publisher={Elsevier}
}

@article{buttner2007gene,
  title={Gene expression profiles of T lymphocytes are sensitive to the influence of heavy smoking: A pilot study},
  author={B{\"u}ttner, Petra and Mosig, Sandy and Funke, Harald},
  journal={Immunogenetics},
  volume={59},
  number={1},
  pages={37--43},
  year={2007},
  publisher={Springer}
}
@article{onate2013stem,
  title={Stem cells isolated from adipose tissue of obese patients show changes in their transcriptomic profile that indicate loss in stemcellness and increased commitment to an adipocyte-like phenotype},
  author={O{\~n}ate, Blanca and Vilahur, Gemma and Camino-L{\'o}pez, Sandra and D{\'\i}ez-Caballero, Alberto and Ballesta-L{\'o}pez, Carlos and Ybarra, Juan and Moscatiello, Fabrizio and Herrero, Javier and Badimon, Lina},
  journal={BMC genomics},
  volume={14},
  number={1},
  pages={625},
  year={2013},
  publisher={Springer}
}

@Misc{cerami2012cbio,
  Title                    = {The cBio cancer genomics portal: an open platform for exploring multidimensional cancer genomics data},

  Author                   = {Cerami, Ethan and Gao, Jianjiong and Dogrusoz, Ugur and Gross, Benjamin E and Sumer, Selcuk Onur and Aksoy, B{\"u}lent Arman and Jacobsen, Anders and Byrne, Caitlin J and Heuer, Michael L and Larsson, Erik and others},
  Year                     = {2012},

  Publisher                = {AACR}
}
@Article{tomczak2015cancer,
  Title                    = {The Cancer Genome Atlas (TCGA): an immeasurable source of knowledge},
  Author                   = {Tomczak, Katarzyna and Czerwi{\'n}ska, Patrycja and Wiznerowicz, Maciej},
  Journal                  = {Contemporary oncology},
  Year                     = {2015},
  Number                   = {1A},
  Pages                    = {A68},
  Volume                   = {19},

  Publisher                = {Termedia Publishing}
}
@inproceedings{hossain2020network,
  title={A network-based approach to identify molecular signatures and comorbidities of thyroid cancer},
  author={Hossain, Md Ali and Asa, Tania Akter and Huq, Fazlul and Quinn, Julian MW and Moni, Mohammad Ali},
  booktitle={Proceedings of International Joint Conference on Computational Intelligence},
  pages={235--246},
  year={2020},
  organization={Springer}
}
@article{hossain2019network,
  title={Network-based approach to identify key candidate genes and pathways shared by thyroid cancer and chronic kidney disease},
  author={Hossain, Md Ali and Asa, Tania Akter and Rahman, Md Rezanur and Moni, Mohammad Ali},
  journal={Informatics in Medicine Unlocked},
  volume={16},
  pages={100240},
  year={2019},
  publisher={Elsevier}
}
@article{mcclintick2014ethanol,
  title={Ethanol treatment of lymphoblastoid cell lines from alcoholics and non-alcoholics causes many subtle changes in gene expression},
  author={McClintick, Jeanette N and Brooks, Andrew I and Deng, Li and Liang, Li and Wang, Jen C and Kapoor, Manav and Xuei, Xiaoling and Foroud, Tatiana and Tischfield, Jay A and Edenberg, Howard J},
  journal={Alcohol},
  volume={48},
  number={6},
  pages={603--610},
  year={2014},
  publisher={Elsevier}
}
@article{welle2004skeletal,
  title={Skeletal muscle gene expression profiles in 20--29 year old and 65--71 year old women},
  author={Welle, Stephen and Brooks, Andrew I and Delehanty, Joseph M and Needler, Nancy and Bhatt, Kirti and Shah, Bharati and Thornton, Charles A},
  journal={Experimental gerontology},
  volume={39},
  number={3},
  pages={369--377},
  year={2004},
  publisher={Elsevier}
}
@article{bray2018global,
  title={Global cancer statistics 2018: GLOBOCAN estimates of incidence and mortality worldwide for 36 cancers in 185 countries},
  author={Bray, Freddie and Ferlay, Jacques and Soerjomataram, Isabelle and Siegel, Rebecca L and Torre, Lindsey A and Jemal, Ahmedin},
  journal={CA: a cancer journal for clinicians},
  volume={68},
  number={6},
  pages={394--424},
  year={2018},
  publisher={Wiley Online Library}
}
article{ali2018thyroid,
  title={A Network-Based Approach to Identify Molecular Signatures and Comorbidities of Thyroid Cancer},
  author={Hossain, Md Ali and Asa, Tania Akter and Huq, Fazlul and Quinn, Julian MW  and Moni, Mohammad Ali},
  journal={Proceedings of International Joint Conference on Computational Intelligence(IJCCI)},
  DOI={//doi.org/10.1007/978-981-13-7564-4_21},
  pages={235--246},
  year={2018},
  publisher={Springer, Singapore}
}

@article{hossain2018network,
  title={Network-based genetic profiling, and therapeutic target identification of Thyroid Cancer},
  author={Hossain, Md Ali and Asa, Tania Akter and Quinn, Julian MW and Rahman, Md Mijanur and Huq, Fazlul and Moni, Mohammad Ali},
  journal={bioRxiv},
  pages={480632},
  year={2018},
  publisher={Cold Spring Harbor Laboratory}
}

@article{davis2011exploring,
  title={Exploring and exploiting disease interactions from multi-relational gene and phenotype networks},
  author={Davis, Darcy A and Chawla, Nitesh V},
  journal={PloS one},
  volume={6},
  number={7},
  pages={e22670},
  year={2011},
  publisher={Public Library of Science}
}
@article{hu2013over,
  title={Over-expression of regulator of G protein signaling 5 promotes tumor metastasis by inducing epithelial--mesenchymal transition in hepatocellular carcinoma cells},
  author={Hu, Minghua and Chen, Xiaobing and Zhang, Jianmin and Wang, Dong and Fang, Xiaosan and Wang, Xiaoming and Wang, Guannan and Chen, Guoyong and Jiang, Xiaochun and Xia, Hongping and others},
  journal={Journal of surgical oncology},
  volume={108},
  number={3},
  pages={192--196},
  year={2013},
  publisher={Wiley Online Library}
}
@article{nwosu2017identification,
  title={Identification of the consistently altered metabolic targets in human hepatocellular carcinoma},
  author={Nwosu, Zeribe Chike and Megger, Dominik Andre and Hammad, Seddik and Sitek, Barbara and Roessler, Stephanie and Ebert, Matthias Philip and Meyer, Christoph and Dooley, Steven},
  journal={Cellular and molecular gastroenterology and hepatology},
  volume={4},
  number={2},
  pages={303--323},
  year={2017},
  publisher={Elsevier}
}

@article{lin2019suppressed,
  title={Suppressed Expression of CXCL14 in Hepatocellular Carcinoma Tissues and Its Reduction in the Advanced Stage of Chronic HBV Infection},
  author={Lin, Yong and Chen, Bo-Mei and Yu, Xiao-Lu and Yi, Huo-Chun and Niu, Jian-Jun and Li, Shu-Lian},
  journal={Cancer Management and Research},
  volume={11},
  pages={10435},
  year={2019},
  publisher={Dove Press}
}
@article{ma2016deciphering,
  title={Deciphering ZIC2/OCT4 signaling as a vulnerability in liver cancer stem cells},
  author={Ma, Stephanie},
  journal={Translational Cancer Research},
  volume={5},
  number={4},
  pages={S722--S724},
  year={2016}
}
@article{yu2018kindlin,
  title={Kindlin-2 regulates hepatic stellate cells activation and liver fibrogenesis},
  author={Yu, Jun and Hu, Yinan and Gao, Yi and Li, Qinghai and Zeng, Zhilin and Li, Yong and Chen, Huilong},
  journal={Cell death discovery},
  volume={5},
  number={1},
  pages={34},
  year={2018},
  publisher={Nature Publishing Group}
}
@article{zhuang2018upregulation,
  title={Upregulation of BUB1B, CCNB1, CDC7, CDC20, and MCM3 in tumor tissues predicted worse overall survival and disease-free survival in hepatocellular carcinoma patients},
  author={Zhuang, Liping and Yang, Zongguo and Meng, Zhiqiang},
  journal={BioMed research international},
  volume={2018},
  year={2018},
  publisher={Hindawi}
}
@article{peyrou2012ppars,
  title={PPARs in liver diseases and cancer: epigenetic regulation by microRNAs},
  author={Peyrou, Marion and Ramadori, Pierluigi and Bourgoin, Lucie and Foti, Michelangelo},
  journal={PPAR research},
  volume={2012},
  year={2012},
  publisher={Hindawi}
}
@article{dallel2018liver,
  title={Liver X Receptors: A Possible Link between Lipid Disorders and Female Infertility},
  author={Dallel, Sarah and Tauveron, Igor and Brugnon, Florence and Baron, Silv{\`e}re and Lobaccaro, Jean and Maqdasy, Salwan},
  journal={International journal of molecular sciences},
  volume={19},
  number={8},
  pages={2177},
  year={2018},
  publisher={Multidisciplinary Digital Publishing Institute}
}
@article{crick1970central,
  title={Central dogma of molecular biology},
  author={Crick, Francis},
  journal={Nature},
  volume={227},
  number={5258},
  pages={561--563},
  year={1970},
  publisher={Nature Publishing Group}
}
@article{watson1953molecular,
  title={Molecular structure of nucleic acids},
  author={Watson, James D and Crick, Francis HC and others},
  journal={Nature},
  volume={171},
  number={4356},
  pages={737--738},
  year={1953}
}
@article{alberts2014dna,
  title={DNA, chromosomes, and genomes},
  author={Alberts, B and Johnson, A and Lewis, J and Raff, M and Roberts, K and Walter, P},
  journal={Molecular Biology of the Cell},
  pages={184--185},
  year={2014}
}
@article{churchill1974william,
  title={William Johannsen and the genotype concept},
  author={Churchill, Frederick B},
  journal={Journal of the History of Biology},
  pages={5--30},
  year={1974},
  publisher={JSTOR}
}

@article{gerstein2007gene,
  title={What is a gene, post-ENCODE? History and updated definition},
  author={Gerstein, Mark B and Bruce, Can and Rozowsky, Joel S and Zheng, Deyou and Du, Jiang and Korbel, Jan O and Emanuelsson, Olof and Zhang, Zhengdong D and Weissman, Sherman and Snyder, Michael},
  journal={Genome research},
  volume={17},
  number={6},
  pages={669--681},
  year={2007},
  publisher={Cold Spring Harbor Lab}
}
@article{johannsen1911genotype,
  title={The genotype conception of heredity},
  author={Johannsen, Wilhelm},
  journal={The American Naturalist},
  volume={45},
  number={531},
  pages={129--159},
  year={1911},
  publisher={Science Press}
}
@article{raja2014hybrid,
  title={A hybrid named entity tagger for tagging human proteins/genes},
  author={Raja, Kalpana and Subramani, Suresh and Natarajan, Jeyakumar},
  journal={International journal of data mining and bioinformatics},
  volume={10},
  number={3},
  pages={315--328},
  year={2014},
  publisher={Citeseer}
}
@article{chordia2017silico,
  title={In Silico Approaches for Determination of Drug Targets},
  author={Chordia, Nikita and Kumar, Anil},
  journal={Front. Anti-Infect. Drug Discov},
  volume={4},
  pages={150},
  year={2017}
}
@article{hui2015integration,
  title={Integration of oncology and palliative care: a systematic review},
  author={Hui, David and Kim, Yu Jung and Park, Ji Chan and Zhang, Yi and Strasser, Florian and Cherny, Nathan and Kaasa, Stein and Davis, Mellar P and Bruera, Eduardo},
  journal={The Oncologist},
  volume={20},
  number={1},
  pages={77},
  year={2015},
  publisher={AlphaMed Press}
}
@article{gene2004gene,
  title={The Gene Ontology (GO) database and informatics resource},
  author={Gene Ontology Consortium},
  journal={Nucleic acids research},
  volume={32},
  number={suppl\_1},
  pages={D258--D261},
  year={2004},
  publisher={Oxford University Press}
}
@incollection{gaudet2017primer,
  title={Primer on the gene ontology},
  author={Gaudet, Pascale and {\v{S}}kunca, Nives and Hu, James C and Dessimoz, Christophe},
  booktitle={The Gene Ontology Handbook},
  pages={25--37},
  year={2017},
  publisher={Humana Press, New York, NY}
}
@article{reference2009gene,
  title={The Gene Ontology's Reference Genome Project: a unified framework for functional annotation across species},
  author={Reference Genome Group of the Gene Ontology Consortium and others},
  journal={PLoS computational biology},
  volume={5},
  number={7},
  year={2009},
  publisher={Public Library of Science}
}
@article{ashburner2000gene,
  title={Gene ontology: tool for the unification of biology},
  author={Ashburner, Michael and Ball, Catherine A and Blake, Judith A and Botstein, David and Butler, Heather and Cherry, J Michael and Davis, Allan P and Dolinski, Kara and Dwight, Selina S and Eppig, Janan T and others},
  journal={Nature genetics},
  volume={25},
  number={1},
  pages={25--29},
  year={2000},
  publisher={Nature Publishing Group}
}

@article{schriml2012disease,
  title={Disease Ontology: a backbone for disease semantic integration},
  author={Schriml, Lynn Marie and Arze, Cesar and Nadendla, Suvarna and Chang, Yu-Wei Wayne and Mazaitis, Mark and Felix, Victor and Feng, Gang and Kibbe, Warren Alden},
  journal={Nucleic acids research},
  volume={40},
  number={D1},
  pages={D940--D946},
  year={2012},
  publisher={Oxford University Press}
}
@article{angold1999comorbidity,
  title={Comorbidity},
  author={Angold, Adrian and Costello, E Jane and Erkanli, Alaattin},
  journal={The Journal of Child Psychology and Psychiatry and Allied Disciplines},
  volume={40},
  number={1},
  pages={57--87},
  year={1999},
  publisher={Cambridge University Press}
}
@misc{barabasi2007network,
  title={Network medicine—from obesity to the “diseasome”},
  author={Barab{\'a}si, Albert-L{\'a}szl{\'o}},
  year={2007},
  publisher={Mass Medical Soc}
}
@article{besaw2013protein,
  title={Protein lounge},
  author={Besaw, Megan Elizabeth},
  journal={Journal of the Medical Library Association: JMLA},
  volume={101},
  number={2},
  pages={164},
  year={2013},
  publisher={Medical Library Association}
}
@article{prieto2010structural,
  title={Structural domain--domain interactions: assessment and comparison with protein--protein interaction data to improve the interactome},
  author={Prieto, C and De Las Rivas, J},
  journal={Proteins: Structure, Function, and Bioinformatics},
  volume={78},
  number={1},
  pages={109--117},
  year={2010},
  publisher={Wiley Online Library}
}
@article{national2016nci,
  title={NCI dictionary of cancer terms},
  author={National Cancer Institute},
  journal={Dysplasia},
  year={2016}
}

@article{gschwend2002disease,
  title={Disease specific survival as endpoint of outcome for bladder cancer patients following radical cystectomy},
  author={Gschwend, J{\"u}rgen E and Dahm, Philipp and Fair, William R},
  journal={European urology},
  volume={41},
  number={4},
  pages={440--448},
  year={2002},
  publisher={Elsevier}
}

@article{cox1972regression,
  title={Regression models and life-tables},
  author={Cox, David R},
  journal={Journal of the Royal Statistical Society: Series B (Methodological)},
  volume={34},
  number={2},
  pages={187--202},
  year={1972},
  publisher={Wiley Online Library}
}
@article{kaplan1958nonparametric,
  title={Nonparametric estimation from incomplete observations},
  author={Kaplan, Edward L and Meier, Paul},
  journal={Journal of the American statistical association},
  volume={53},
  number={282},
  pages={457--481},
  year={1958},
  publisher={Taylor \& Francis}
}
@article{cox1972regression,
  title={Regression models and life-tables},
  author={Cox, David R},
  journal={Journal of the Royal Statistical Society: Series B (Methodological)},
  volume={34},
  number={2},
  pages={187--202},
  year={1972},
  publisher={Wiley Online Library}
}
@article{fox2002cox,
  title={Cox proportional-hazards regression for survival data},
  author={Fox, John},
  journal={An R and S-PLUS companion to applied regression},
  volume={2002},
  year={2002},
  publisher={Sage, Thousand Oaks, CA}
}
@misc{wasserstein2016asa,
  title={The ASA statement on p-values: context, process, and purpose},
  author={Wasserstein, Ronald L and Lazar, Nicole A},
  year={2016},
  publisher={Taylor \& Francis}
}
@article{bhattacharya2002median,
  title={Median of the p value under the alternative hypothesis},
  author={Bhattacharya, Bhaskar and Habtzghi, Desale},
  journal={The American Statistician},
  volume={56},
  number={3},
  pages={202--206},
  year={2002},
  publisher={Taylor \& Francis}
}
@article{hossain2019machine,
  title={Machine learning and bioinformatics models to identify gene expression patterns of ovarian cancer associated with disease progression and mortality},
  author={Hossain, Md Ali and Islam, Sheikh Muhammad Saiful and Quinn, Julian MW and Huq, Fazlul and Moni, Mohammad Ali},
  journal={Journal of biomedical informatics},
  volume={100},
  pages={103313},
  year={2019},
  publisher={Elsevier}
}
@article{lee2013genomic,
  title={Genomic profiling of liver cancer},
  author={Lee, Ju-Seog},
  journal={Genomics \& informatics},
  volume={11},
  number={4},
  pages={180},
  year={2013},
  publisher={Korea Genome Organization}
}
@article{chen2002gene,
  title={Gene expression patterns in human liver cancers},
  author={Chen, Xin and Cheung, Siu Tim and So, Samuel and Fan, Sheung Tat and Barry, Christopher and Higgins, John and Lai, Kin-Man and Ji, Jiafu and Dudoit, Sandrine and Ng, Irene OL and others},
  journal={Molecular biology of the cell},
  volume={13},
  number={6},
  pages={1929--1939},
  year={2002},
  publisher={Am Soc Cell Biol}
}
@article{lou2017biomarkers,
  title={Biomarkers for hepatocellular carcinoma},
  author={Lou, Jiatao and Zhang, LingFei and Lv, Shaogang and Zhang, Chenzi and Jiang, Shuai},
  journal={Biomarkers in cancer},
  volume={9},
  pages={1179299X16684640},
  year={2017},
  publisher={SAGE Publications Sage UK: London, England}
}
@article{mcglynn2015global,
  title={Global epidemiology of hepatocellular carcinoma: an emphasis on demographic and regional variability},
  author={McGlynn, Katherine A and Petrick, Jessica L and London, W Thomas},
  journal={Clinics in liver disease},
  volume={19},
  number={2},
  pages={223--238},
  year={2015},
  publisher={Elsevier}
}
@article{torre2015global,
  title={Global cancer statistics, 2012},
  author={Torre, Lindsey A and Bray, Freddie and Siegel, Rebecca L and Ferlay, Jacques and Lortet-Tieulent, Joannie and Jemal, Ahmedin},
  journal={CA: a cancer journal for clinicians},
  volume={65},
  number={2},
  pages={87--108},
  year={2015},
  publisher={Wiley Online Library}
}
@article{zhu2023geometric,
  title={Geometric graph neural networks on multi-omics data to predict cancer survival outcomes},
  author={Zhu, Jiening and Oh, Jung Hun and Simhal, Anish K and Elkin, Rena and Norton, Larry and Deasy, Joseph O and Tannenbaum, Allen},
  journal={Computers in Biology and Medicine},
  pages={107117},
  year={2023},
  publisher={Elsevier}
}
@article{hossain2023pathogenetic,
  title={The pathogenetic influence of smoking on SARS-CoV-2 infection: Integrative transcriptome and regulomics analysis of lung epithelial cells},
  author={Hossain, Md Ali and Asa, Tania Akter and Auwul, Md Rabiul and Aktaruzzaman, Md and Rahman, Md Mahfizur and Rahman, M Zahidur and Moni, Mohammad Ali},
  journal={Computers in Biology and Medicine},
  volume={159},
  pages={106885},
  year={2023},
  publisher={Elsevier}
}
@article{Singh2018,
  author    = {Amit Kumar Singh and Ramesh Kumar and Abhay K. Pandey},
  title     = {Hepatocellular carcinoma: causes, mechanism of progression and biomarkers},
  journal   = {Current Chemical Genomics and Translational Medicine},
  volume    = {12},
  pages     = {9},
  year      = {2018},
  doi       = {10.2174/2213988501812010009}
}
@article{Talubo2024,
  author    = {Nicholas Dale D. Talubo and Po-Wei Tsai and Lemmuel L. Tayo},
  title     = {Comprehensive RNA-Seq Gene Co-Expression Analysis Reveals Consistent Molecular Pathways in Hepatocellular Carcinoma across Diverse Risk Factors},
  journal   = {Biology},
  volume    = {13},
  number    = {10},
  pages     = {765},
  year      = {2024},
  doi       = {10.3390/biology13100765}
}

@article{sadaqat2023advanced,
  title={Advanced network pharmacology study reveals multi-pathway and multi-gene regulatory molecular mechanism of Bacopa monnieri in liver cancer based on data mining, molecular modeling, and microarray data analysis},
  author={Sadaqat, Muhammad and Qasim, Muhammad and ul Qamar, Muhammad Tahir and Masoud, Muhammad Shareef and Ashfaq, Usman Ali and Noor, Fatima and Fatima, Kinza and Allemailem, Khaled S and Alrumaihi, Faris and Almatroudi, Ahmad},
  journal={Computers in Biology and Medicine},
  volume={161},
  pages={107059},
  year={2023},
  publisher={Elsevier}
}
