# Supplementary material for: Unraveling risk factors and transcriptomic signatures in liver cancer progression and mortality through machine learning and bioinformatics
Source: Brief Funct Genomics. 2026 Jan 9;25:elaf019. doi: 10.1093/bfgp/elaf019 (PMC12785888; doi:10.1093/bfgp/elaf019)
Supplement: Revised-Manuscripts_R2-BFGP-24-0136_elaf019 [file revised-manuscripts_r2-bfgp-24-0136_elaf019.zip › Ali_LC_BIB (1)/MainDocument_Paper.tex]

%% This is file `elsarticle-template-1-num.tex',
%%
%% Copyright 2009 Elsevier Ltd
%%
%% This file is part of the 'Elsarticle Bundle'.
%% ---------------------------------------------
%%
%% It may be distributed under the conditions of the LaTeX Project Public
%% License, either version 1.2 of this license or (at your option) any
%% later version.  The latest version of this license is in
%%    http://www.latex-project.org/lppl.txt
%% and version 1.2 or later is part of all distributions of LaTeX
%% version 1999/12/01 or later.
%%
%% Template article for Elsevier's document class `elsarticle'
%% with numbered style bibliographic references
%%
%% $Id: elsarticle-template-1-num.tex 149 2009-10-08 05:01:15Z rishi $
%% $URL: http://lenova.river-valley.com/svn/elsbst/trunk/elsarticle-template-1-num.tex $
%%
%\documentclass[12pt]{elsarticle}
%\documentclass[2p,final]{elsarticle}

%% Use the option review to obtain double line spacing
%% \documentclass[preprint,review,12pt]{elsarticle}

%% Use the options 1p,twocolumn; 3p; 3p,twocolumn; 5p; or 5p,twocolumn
%% for a journal layout:
%\documentclass[final,1p,times]{elsarticle}
%% \documentclass[final,1p,times,twocolumn]{elsarticle}
\documentclass[final,3p,12pt, times]{elsarticle}
%% \documentclass[final,3p,times,twocolumn]{elsarticle}
%% \documentclass[final,5p,times]{elsarticle}
%% \documentclass[final,5p,times,twocolumn]{elsarticle}

%% The graphicx package provides the includegraphics command.
\usepackage{graphicx}
%% The amssymb package provides various useful mathematical symbols
\usepackage{amssymb}
\usepackage{amsmath}
\usepackage{url}
\usepackage{enumitem}
\usepackage{caption}
\usepackage{xcolor}
\usepackage{color, colortbl}
\usepackage{subcaption}
\usepackage{fancyhdr}
\usepackage{hyperref}
\makeatletter
\usepackage{blindtext}
\usepackage{fancyhdr}
\renewcommand{\headrulewidth}{0pt}
\definecolor{Gray}{gray}{0.8}
\newcommand{\myrowcolour}{\rowcolor[gray]{0.8}}
%% The amsthm package provides extended theorem environments
%% \usepackage{amsthm}
\usepackage{color,soul}
\usepackage{color}
\soulregister\cite7
%\documentclass[aapm,graphicx,preprint,showkeys]{revtex4-1} 
%\usepackage{amsmath,amssymb,enumitem,mathtools}
\usepackage{xcolor}
%\newcommand\hl[1]{\colorbox{yellow}{\textcolor{red}{#1}}}
%\newcommand\hlbreakable[1]{\textcolor{red}{#1}}
%\usepackage[most]{tcolorbox}
%\newtcolorbox{highlighted}{colback=yellow,coltext=red,breakable}
\usepackage{lipsum}

%% The lineno packages adds line numbers. Start line numbering with
%% \begin{linenumbers}, end it with \end{linenumbers}. Or switch it on
%% for the whole article with \linenumbers after \end{frontmatter}.
\usepackage{lineno}

%% natbib.sty is loaded by default. However, natbib options can be
%% provided with \biboptions{...} command. Following options are
%% valid:

%%   round  -  round parentheses are used (default)
%%   square -  square brackets are used   [option]
%%   curly  -  curly braces are used      {option}
%%   angle  -  angle brackets are used    <option>
%%   semicolon  -  multiple citations separated by semi-colon
%%   colon  - same as semicolon, an earlier confusion
%%   comma  -  separated by comma
%%   numbers-  selects numerical citations
%%   super  -  numerical citations as superscripts
%%   sort   -  sorts multiple citations according to order in ref. list
%%   sort&compress   -  like sort, but also compresses numerical citations
%%   compress - compresses without sorting
%%
%% \biboptions{comma,round}

% \biboptions{}

\journal{Briefings in Functional Genomics}

\begin{document}

\begin{frontmatter}

%% Title, authors and addresses
%% Title, authors and addresses
\title{Unraveling Risk Factors and Transcriptomic Signatures in Liver Cancer Progression  and Mortality through Machine Learning and Bioinformatics}
%Machine Learning and Bioinformatics Synergy to Uncover risk factor effect and their Transcriptomic Patterns in Liver Cancer Progression and Mortality
%Integrating Machine Learning and Bioinformatics to Uncover lung diseases effect and their Transcriptomic Patterns in Lung cancer Progression and Mortality. Unraveling Risk Factors and Transcriptomic Signatures in Liver Cancer Progression  and Mortality through Machine Learning and Bioinformatics
%\title{Integration and interplay of machine learning and bioinformatics approach to identify Gene Expression Patterns of Liver Cancer development because of its risk factors linked to Disease Progression and Mortality}

%% use the tnoteref command within \title for footnotes;
%% use the tnotetext command for the associated footnote;
%% use the fnref command within \author or \address for footnotes;
%% use the fntext command for the associated footnote;
%% use the corref command within \author for corresponding author footnotes;
%% use the cortext command for the associated footnote;
%% use the ead command for the email address,
%% and the form \ead[url] for the home page:
%%
%% \title{Title\tnoteref{label1}}
%% \tnotetext[label1]{}
%% \author{Name\corref{cor1}\fnref{label2}}
%% \ead{email address}
%% \ead[url]{home page}
%% \fntext[label2]{}
%% \cortext[cor1]{}
%% \address{Address\fnref{label3}}
%% \fntext[label3]{}


%% use optional labels to link authors explicitly to addresses:
%% \author[label1,label2]{<author name>}
%% \address[label1]{<address>}
%% \address[label2]{<address>}
%\fnref{1,2}
\author[1,4]{Tania Akter Asa \corref{cor2}}
\author[1,2] {Md. Ali Hossain \corref{cor2}}
\author[3]{Md Shahjahan Ali}
%\ead{jahanshah.iu@gmail.com}
\author[4]{Md. Zulfiker Mahmud}
\author[5]{AKM Azad}
\author[2]{Mohammad Zahidur Rahman\corref{cor1}}
\author[6,7]{Mohammad Ali Moni\corref{cor1}}
\ead{m.moni@uq.edu.au}

 
%\contrib[\authfn{6}]{Equally contributing authors.}

% Include full affiliation details for all authors
\address[1]{Dept of Computer Science and Engineering, Daffodil International University, Dhaka,  Bangladesh}
\address[2]{Dept of Computer Science and Engineering, Jahangirnagar University, Dhaka,  Bangladesh}
\address[3]{Dept of Electrical and Electronic Engineering, Islamic University, Kushita, Bangladesh}
%\address[3]{Dept of Electrical and Electronic Engineering, Islamic University, Kushita, Bangladesh}
%\address[3]{Faculty of Medicine and Health, The University of Sydney, Westmead, NSW, Australia.}
%\address[5]{Faculty of Science, Engineering \& Technology, Swinburne University of Technology Sydney, Australia.}
\address[4]{Dept of Computer Science and Engineering, Jagannath University, Dhaka,  Bangladesh}
\address[5]{Department of Mathematics and Statistics, Imam Mohammad Ibn Saud Islamic University, Riyadh, Saudi Arabia}
%\address[4]{\orgdiv{Dept of Computer Science and Engineering}, \orgname{Jagannath University}, \orgaddress{\postcode{1100}, \state{Dhaka}, \country{Bangladesh}}}
\address[6]{Faculty of Health and Behavioural Sciences
The University of Queensland, Australia}
\address[7]{\orgdiv{AI and Digital Health Technology, Rural Health Research Institute}, \orgname{Charles Sturt University},\orgaddress{\state{NSW}, \country{Australia}}}


\cortext[cor2]{Joint First Author}
%\address{Correspondence: Dept of CSE, Jahangirnagar University, Dhaka, Bangladesh\\The University of Sydney, Sydney Medical School, School of Medical Science, Discipline of Biomedical Sciences, NSW 1845, Australia}
\cortext[cor1]{Corresponding Author}
%\ead{jahanshah.iu@gmail.com}
%\ead{$mohammad.moni@sydney.edu.au$}

%\ead{$ali.cse.bd@gmail.com$}
%\ead{$mohammad.moni@sydney.edu.au$}
%\cortext[cor1]{Mohammad Ali Moni}
\begin{abstract}
Liver cancer (LC) is the second leading cause of cancer-related deaths globally, yet the molecular mechanisms linking its progression with associated risk factors (RFs) remain poorly understood. To address this, we developed an integrative multi-stage framework combining bioinformatics, machine learning-based feature selection, survival modeling, and network analysis to identify robust biomarkers and pathways involved in LC progression. Unlike conventional biomarker discovery approaches, our strategy integrates multi-cohort transcriptomic and clinical datasets, enhancing robustness and reliability of findings. Initially, differentially expressed genes (DEGs) were identified from three GEO datasets for LC and its RFs. Next, using shared biomarkers, we constructed a gene-disease association (diseasome) network, revealing 230 unique genes, including 126 shared between LC and liver cirrhosis (CHRS). Subsequently, RNA-seq and clinical data from TCGA were analyzed through univariate, multivariate, and combined Cox survival models, identifying 82 prognostic genes. Among these, four genes (RGS5, SULT1C2, CSM3, and CXCL14) consistently emerged as significant across all analyses.
Functional investigation of the 70 genes using enrichment and protein–protein interaction (PPI) networks uncovered ten hub genes involved in key oncogenic pathways, including Oocyte meiosis, Lysine degradation and cell cycle regulation.
%PPAR signaling, p53 signaling, and cell cycle regulation. 
These findings were further validated through literature and expression-level analysis.  Additionally, an independent survival analysis using the full TCGA transcriptomic dataset identified 76 significant genes, with 18 overlapping the risk-associated gene set, reinforcing their prognostic value. 
Overall, this study demonstrates the potential of an integrative computational approach to uncover meaningful biomarkers and pathways in LC, offering valuable insights for future clinical and therapeutic strategies.

%To address this, we applied a Bioinformatics and Machine Learning-based approach to better understand LC progression and how RFs influence its development. The identified biomarkers and pathways provide valuable insights into LC pathogenesis and could serve as potential therapeutic targets for future research and clinical applications.
.%%old Abst
%Liver cancer (LC) is the second leading cause of cancer-related deaths worldwide, and therefore a major health concern. Despite extensive research, the mechanisms driving LC progression due to its associated risk factors (RFs) remain poorly understood. To address this gap, we developed an integrative multi-stage analysis framework that combines bioinformatics, machine learning-based feature selection, survival modeling, and network analysis to identify key biomarkers and pathways associated with LC progression. Unlike conventional biomarker discovery studies, our approach integrates multiple layers of transcriptomic and clinical data analysis, enhancing the robustness and reliability of findings. Our framework aims to identify significant markers and their associated pathways impacting LC progression and malignancy, utilizing three datasets from the Gene Expression Omnibus (GEO) and validating findings with The Cancer Genome Atlas (TCGA) dataset. Firstly, differentially expressed genes (DEGs) of LC and its RFs were identified from multiple datasets. A gene-disease (diseasome) association network was then constructed using shared biomarkers to explore molecular connections between LC and its RFs. This analysis revealed 230 unique genes associated with LC and its RFs, with 126 genes shared between LC and liver cirrhosis (CHRS). Next, RNA-seq and clinical data for these common genes were retrieved and integrated from TCGA, followed by univariate, multivariate, and combined survival analyses, leading to the identification of 82 unique genes linked to poor prognosis in LC patients. Among them, four genes (RGS5, SULT1C2, CSM3, and CXCL14) consistently emerged as significant across all analyses. To further investigate their functional roles, we constructed a protein-protein interaction (PPI) network and performed enrichment analysis on the 84 unique genes. This revealed ten hub genes (CCNB1, CCNB2, CDCA5, CDK1, ABCA1, DCAF13, CDC25C, NEK2, SQLE, and UBC) associated with critical pathways such as PPAR signaling, p53 signaling, and cell cycle regulation. We validated these identified genes through literature review and examined their expression levels. Additionally, an independent survival analysis using the full TCGA transcriptomic dataset identified 76 significant genes, with 18 overlapping the risk-associated gene set, reinforcing their clinical relevance.Our study highlights the potential of integrating computational and statistical approaches to uncover novel molecular markers and pathways associated with LC and its comorbidities. The identified biomarkers and pathways provide valuable insights into LC pathogenesis and could serve as potential therapeutic targets for future research and clinical applications.
%%old Abst
%Therefore, to address this gap, we employed an integrative Bioinformatics and Machine Learning framework, combining feature selection, survival modeling, and network analysis to identify key biomarkers and pathways associated with LC.  


%Initially, we identified differentially expressed genes (DEGs) of LC and its risk factors from multiple datasets. We then constructed a gene-disease association network using shared biomarkers to explore the associations between LC and its RFs, identifying common genes implicated in both. For these common genes, RNA-seq data and clinical data of LC patients from the TCGA portal were integrated. Univariate, multivariate, and combined analyses were conducted on these clinical and RNA-seq data to pinpoint transcriptomic and clinical biomarkers linked to poor survival in LC patients. Subsequently, protein-protein interaction (PPI) network, common pathways, and Gene Ontology (GO) analyses were performed on the identified genes from the three analyses to identify hub proteins and significant pathways involved in the comorbidity of LC with its RF disorders. 
%Firstly, differentially expressed genes (DEGs) of LC and its RFs were identified, followed by the construction of a gene-disease (diseasome) association network using shared biomarkers. This analysis revealed 230 unique genes associated with LC and its RFs, with 126 genes shared between LC and liver cirrhosis (CHRS). RNA-seq and clinical data for these common genes were retrieved and integrated from TCGA, followed by univariate, multivariate, and combined survival analyses, leading to the identification of 82 unique genes linked to poor prognosis in LC patients. Among them, four genes (RGS5, SULT1C2, CSM3, and CXCL14) consistently emerged as significant across all analyses. To further investigate their functional roles,


%RNA-seq and clinical data for these common genes were retrieved and integrated from The Cancer Genome Atlas (TCGA). Subsequently, univariate, multivariate, and combined analyses were conducted to identify transcriptomic and clinical biomarkers associated with poor survival in LC patients. 
%Across these analyses, 84 unique genes were identified from all three analyses, and four genes (RGS5, SULT1C2, CSM3, and CXCL14) consistently emerged as significant.
%Our findings revealed 230 unique genes associated with LC and its RFs, with 126 genes shared between LC and liver cirrhosis (CHRS). 


%Firstly, differentially expressed genes (DEGs) of LC and its RFs were identified from multiple datasets. A gene-disease (diseasome) association network was then constructed using shared biomarkers to explore the molecular connections between LC and its RFs, leading to the identification of common genes. Next, RNA-seq and clinical data for these common genes were retrieved and integrated from the TCGA portal. Subsequently, univariate, multivariate, and combined analyses were conducted to identify transcriptomic and clinical biomarkers associated with poor survival in LC patients. Across these analyses, four genes (RGS5, SULT1C2, CSM3, and CXCL14) consistently emerged as significant. Finally, protein-protein interaction (PPI) network analysis, common pathway enrichment, and Gene Ontology (GO) analysis were performed on the significant genes from the three analyses to identify hub proteins and key pathways implicated in LC comorbidity with RF disorders. Our findings revealed 230 unique genes associated with LC and its RFs, with 126 genes shared between LC and liver cirrhosis (CHRS). Among these, four genes (RGS5, SULT1C2, CSM3, and CXCL14) emerged as consistently significant. Additionally, we identified ten hub genes (CCNB1, CCNB2, CDCA5, CDK1, ABCA1, DCAF13, CDC25C, NEK2, SQLE, and UBC), involved in critical pathways such as PPAR signaling, p53 signaling, and cell cycle regulation. 


%% By integrating transcriptomic profiling, survival modeling, and network-based prioritization, our study offers a more comprehensive approach to biomarker discovery in LC. The identified biomarkers and pathways provide novel insights into LC pathogenesis and could serve as potential therapeutic targets for future research and clinical applications.

%ASNS, CCNB, MT1F, APOC4
%Firstly, DEGs of LC and its risk factors were identified from multiple datasets, and then a gene-disease (diseasome) association network was constructed using the shared biomarkers to find the association of LC with its risk factors, and common genes of LC and risk factors were identified. Next, for these identified common genes, RNA-seq data and clinical data of LC patients that are available in the TCGA portal were identified and integrated. After that, Univariate, multivariate, and combined analyses were performed on these clinical and RNA-seq data to identify transcriptomic and clinical biomarkers that are associated with poor survival of LC patients. Finally, PPI network, common pathways and GO ontology analyses were performed on identified genes obtained from the 3 analyses to identify hub proteins and significant pathways that are implicated with the comorbidity of LC with its RF disorders. We validated these identified genes by literature review and also checked their expression level. We believe our identified biomarkers and pathways could be useful as therapeutic targets and to understand the progression of the LC.
%Liver cancer (LC) is the second leading cause of cancer-related deaths worldwide, and therefore a major health concern. Despite numerous attempts to reveal the mechanism for LC progression due to its associated risk factors (RFs), actual causes are still poorly understood. Hence, for a better understanding of LC progression and to decipher how the RFs influence LC development, here in this study, we have applied a Bioinformatics and Machine learning-based approach. The proposed framework is designed to identify significant markers (i.e, shared differentially expressed genes (DEGs)) and their associated pathways that could influence LC progression and malignancy using three datasets from the Gene Expression Omnibus database (GEO), and later validated with the dataset from The Cancer Genome Atlas (TCGA). Firstly, DEGs of LC and its risk factors were identified from multiple datasets, and then a gene-disease (diseasome) association network was constructed using the shared biomarkers to find the association of LC with its risk factors, and the common genes of LC with its risk factors were identified. Next, for these identified common genes, RNA-seq data and clinical data of LC patients that are available in the TCGA portal were identified and integrated. After that, Univariate, multivariate, and combined analyses were performed on these clinical and RNA-seq data to identify transcriptomic and clinical biomarkers that are associated with poor survival of LC patients. Finally, PPI network, common pathways and GO ontology analyses were performed on identified genes obtained from the 3 analyses to identify hub proteins and significant pathways that are implicated with the comorbidity of LC with its RF disorders. We also validated these identified genes by literature review. We believe our identified biomarkers and pathways could be useful as therapeutic targets and to understand the progression of the LC. 
\end{abstract}


\begin{keyword}
Liver cancer\sep Risk Factors \sep Clinical factors \sep Gene expression \sep  COX PH model \sep Survival analysis \sep RNA-seq \sep Molecular pathways 
%% keywords here, in the form: keyword \sep keyword

%% MSC codes here, in the form: \MSC code \sep code
%% or \MSC[2008] code \sep code (2000 is the default)

\end{keyword}

\end{frontmatter}

%%
%% Start line numbering here if you want
%%
%\linenumbers

%% main text

%\linenumbers

\section{Introduction}
%\onecolumn
%Cancer is referred to a collection of related diseases characterized by the uncontrollable growth of cells that are capable to invade or spread to other organs of the body \cite{stratton2009cancer}. It is a genetic disorder caused by mutation to genes that control cell growth and division.
Liver cancer (LC) is a leading cause of cancer-related mortality globally, ranking as the fifth most common cancer and the second leading cause of cancer deaths worldwide \cite{rawla2018update, bray2018global, chidambaranathan2021hepatocellular}. Men are at higher risk of developing LC, with a male-to-female ratio of 2.8:1 \cite{chidambaranathan2021hepatocellular}. In 2018, an estimated 841,000 new LC cases were diagnosed, with 782,000 deaths \cite{bray2018global}. LC is particularly prevalent in Asia and Africa and is often linked to cirrhosis (CHRS), hepatitis B (HTBV), and hepatitis C (HTCV) infections \cite{mcglynn2015global, chidambaranathan2021hepatocellular, sadaqat2023advanced}. Other risk factors include ageing (AG), Type 2 diabetes (T2D), alcohol consumption (ALC), obesity (OB), and smoking (SMK) \cite{torre2015global,chidambaranathan2021hepatocellular}.

LC is classified into primary and secondary types, with hepatocellular carcinoma (HCC) accounting for over 80\% of primary cases \cite{chidambaranathan2021hepatocellular}. 
Primary LC originates in the liver, whereas secondary LC develops in other body organs and spreads to the liver through metastasis. This type of LC is often linked to cancers such as colorectal, breast, pancreatic, ovarian, and lung cancers. LC involves the presence of malignant tumors within or on the liver \cite{chidambaranathan2021hepatocellular}.
Despite extensive research, the molecular mechanisms underlying LC progression remain poorly understood. Identifying biomarkers for early diagnosis and better treatment strategies has become a major area of focus. 
%Genetic studies, including those by Chidambaranathan et al., have explored the connections between LC and its risk factors, but a comprehensive understanding of the disease's molecular progression is still lacking \cite{chidambaranathan2021hepatocellular}.

%Cancers are the main cause of mortality and health problems worldwide, and liver cancer (LC) is one of the most common \cite{wei2014incidence}. It is considered as the fifth most common cancer and the second leading cause of cancer death worldwide \cite{rawla2018update,bray2018global,chidambaranathan2021hepatocellular}. Compared to women, men have a greater chance of developing LC and the ratio of males to women with LC worldwide is 2.8:1 \cite{chidambaranathan2021hepatocellular}. When compared to other cancers, a total of 841,000 (4.7\%) new LCs are estimated to have occurred in 2018 in addition to 782,000 (8.2\%) deaths \cite{bray2018global}. It is one of the leading causes of cancer deaths in Asia and Africa.  So, LC is one of the most lethal cancers, and identification of the underlying molecular mechanisms, and molecular biomarker identification for developing diagnostic profiles, prevention and remedy planning, has gained immense research interest. Liver cancer is divided into two types: primary and secondary LC. Primary LC is two types-hepatocellular carcinoma (HCC) and intrahepatic cholangiocarcinoma (ICC)- and more than 80\% of primary liver cancer cases globally are induced by HCC \cite{chidambaranathan2021hepatocellular}. The primary LC starts in the liver, but the secondary LC begins in other organs of the body and spreads to the liver due to metastases of this cancer and the creation of the most common cases including colorectal, breast, pancreatic, ovarian and lung cancers \cite{chidambaranathan2021hepatocellular}. LC consists of malignant hepatic tumours in or on the liver.  Despite of numerous attempts to reveal the mechanism for LC progression, actual causes are still poorly understood. Most cancers are the result of many risk factors. Cirrhosis of the liver (CHRS) and infection with hepatitis B Virus (HTBV) or hepatitis C virus (HTCV) are the most important risk factors for LC \cite{mcglynn2015global,chidambaranathan2021hepatocellular,sadaqat2023advanced}. The chance of developing LC increases with ageing (AG) \cite{torre2015global}. Other risk factors for LC development include Type 2 diabetes (T2D), heavy alcoholing (ALC), obesity (OB), and smoking(SMK) \cite{chidambaranathan2021hepatocellular}.
 So, to explore the actual reason for the development of LC,  the association of LC with its RFs needs to be studied more.
A number of genetic studies have been carried out to identify biomarkers of LC \cite{lee2013genomic,chen2002gene,lou2017biomarkers, Singh2018,chidambaranathan2021hepatocellular, Talubo2024}. For instance, Chidambaranathan et al. reviewed the links between LC and its RFs \cite{chidambaranathan2021hepatocellular}; however, their study lacked a comprehensive understanding of the disease’s molecular progression. Singh et al. \cite{Singh2018}  explored modular co-expressed genes across different RFs and histological grades of HCC, identifying key pathways involved in metabolism, immune regulation, and cell signaling. While their findings highlighted the variability of molecular mechanisms across different RFs, they did not integrate survival analysis or validate their results using independent datasets. However, their study lacked a comprehensive gene-network analysis to systematically link LC to its RFs. Similarly, Talubo et al. \cite{Talubo2024} emphasized the complexity of HCC pathogenesis and the necessity of multi-marker-based biomarker identification but did not investigate the gene-disease relationships using a network-based approach. These gaps highlight the need for an integrated multi-omics framework that not only identifies key genes but also explores their clinical relevance in LC progression and patient survival.

In this study, we applied \textbf{bioinformatics and machine learning approaches} to identify \textbf{LC risk genes} associated with key RFs, including \textbf{CHRS, HTCV, HTBV, AG, ALC, T2D, OB, and SMK}. To achieve this, we used high-throughput transcriptomics datasets (microarray and RNA-Seq) and employed a \textbf{network-based multi-omics approach} to analyze PPI sub-networks, gene ontologies, and molecular pathways, revealing the genetic influence of these factors on LC progression. We first identified \textbf{differentially expressed genes (DEGs) for LC and its RFs}, followed by detecting common genes shared between LC and its eight RFs. A \textbf{gene-disease association network} was then constructed to map the molecular links between LC and its comorbidities. 
To evaluate the prognostic relevance of the identified genes, we integrated clinical data from The Cancer Genome Atlas (TCGA) with corresponding mRNA expression profiles, enabling a comprehensive survival analysis. Using Cox Proportional Hazard (PH) regression models, we conducted univariate, multivariate, and combined analyses to assess the impact of both clinical factors and gene expression on LC patient outcomes. Furthermore, we validated the expression of common genes with TCGA-derived transcriptomic data. Finally, PPI network, common pathway  and GO ontology  analyses were performed on identified genes obtained from the 2 analyses (multivariate and combined) to identify hub proteins and significant pathways that are implicated with the comorbidity of LC with its 8 risk factors.This approach allowed us to pinpoint key molecular interactions that drive LC progression in the context of its eight major risk factors. 
%To uncover key molecular drivers, we performed PPI network reconstruction, pathway enrichment, and Gene Ontology (GO) analysis, identifying hub proteins and critical pathways.

%To assess the prognostic significance of the identified genes, we integrated clinical data from \textbf{The Cancer Genome Atlas (TCGA)} and performed survival analysis using \textbf{Cox Proportional Hazard (PH) regression models}—including \textbf{univariate, multivariate, and combined analyses}—to determine the influence of clinical factors and disease marker gene expression on LC patient survival. Additionally, we identified the \textbf{mRNA expression profiles of these common genes}, validating them with TCGA-derived LC transcriptomic data. Finally, we performed \textbf{PPI network analysis, pathway enrichment, and Gene Ontology (GO) analysis} on the identified genes to uncover \textbf{hub proteins and significant molecular pathways} involved in LC and its comorbidities. 

Through this \textbf{comprehensive computational framework}, our study not only enhances our understanding of LC pathogenesis but also provides potential biomarkers for improved diagnosis and prognosis. The integration of multi-omics data with clinical survival analysis represents a significant step toward identifying molecular targets for therapeutic interventions in LC patients.


 


 \section{Materials and Methods:}
The Materials and Methods section outlines the datasets, preprocessing steps, and analytical techniques used in this study. We describe the gene expression analysis, survival modeling approaches, and machine learning techniques applied to identify prognostic biomarkers for LC.
\subsection{Data Collection}
%%\subsection{Data Collection}
%There were  two parts to our research work. 
For this research work, datasets were collected from the National Center for Biotechnology Information (NCBI) Gene Expression Omnibus (GEO) as well as dataset from the TCGA genome data analysis center. 
\subsubsection{Data Acquisition from NCBI} 

To identify the molecular association of different risk factors (RF) of LC with LC, Gene expression microarray datasets of LC and its RFDs were collected from NCBI ( GEO dataset) and analysed.
%Gene expression microarray datasets were analyzed . All the datasets used in this study were collected from NCBI, GEO and were all transcriptome studies employing Affymetrix human genome arrays. 
The accession numbers of the 10 different datasets are: GSE134921, GSE101728, GSE101685 for LC,  GSE102451(CHRS), GSE110312(HTCV), GSE135501 (HTBV), GSE674 (AG), GSE52553(ALC), GSE23343(T2D), GSE48964(OB), and GSE4806(SM). The descriptions of the datasets used in this study are shown in Table~\ref{Table:1}. 
\begin{table}
		\caption{ Dataset descriptions of used LC and LDIs diseases.\label{Table:1}}
			\begin{tabular}{p{4cm}p{2cm}p{4cm}p{4cm}}
				\hline
				\rowcolor{Gray}
				Diseases Name & GSE Number & Case &  Control\\
				Liver Cancer & GSE134921	& 11 MRShigh	& 10 MRSlow  \\
				\rowcolor{Gray}
				Liver Cancer & GSE101728	& liver cancer tissues: 7	& non-tumor tissues:7\\
                Liver Cancer & GSE101685	& liver cancer patients: 24	& non-tumor tissues:8\\
				cirrhotic (CHRS) &	GSE102451 &	hepatocellular carcinoma from cirrhotic live:27 &	non-tumor cirrrhotic tissue: 30  \\
				\rowcolor{Gray}
				HTCV	& GSE110312	& Case: 4	& healthy controls: 1 \\
				HTBV &	GSE135501	& Case: 40	& healthy controls: 14 \\
				\rowcolor{Gray}
				Aging &	GSE674 &		older (65-71 year old) human: 19 &	vastus lateralis skeletal muscle biopsies in healthy young: 30\\
				alcohol consumption	& GSE52553	& alcoholics: 21	& Non alcoholics: 21\\
                \rowcolor{Gray}
                type 2 diabetes(T2D) & GSE23343 & patients with T2D:10 & healthy subject: 7\\
                Obese & GSE48964 & morbidly obese:3 & Non obese individuals:3\\
                \rowcolor{Gray}
                Smoking & GSE4806 & smokers: 3 & Non smokers:3\\               
			\end{tabular}
	\end{table}
The LC dataset (GSE134921) contains 21 HCC samples where 10 MRSlow and 11 MRShigh samples. Another LC dataset (GSE101728) contains mRNA data of seven pairs of HCC and matched adjacent tumor-free tissues. The third LC dataset GSE101685 contains mRNA data of 8 normal tissue and 24 hepatocellular carcinoma patients.  The ageing (AG) dataset (GSE674) is obtained by analyzing gene expression in vastus lateralis skeletal muscle biopsies in healthy young (20-29-year-old) and older (65-71 year old) human \cite{welle2004skeletal}. The dataset for alcohol consumption (AC) (GSE52553) is obtained from ethanol treatment of lymphoblastoid cell lines from alcoholics and non-alcoholics causes many subtle changes in gene expression \cite{mcclintick2014ethanol}.
The diabetic dataset (GSE23343) is an Affymetrix Human Genome data from the human liver with or without type II diabetes (T2D) \cite{misu2010liver}. The obesity (OB) dataset (GSE48964) is obtained by expression data from Adipose Stem Cells (ASC) from
morbidly obese and non-obese individuals \cite{onate2013stem}. The smoking (SM) dataset (GSE4806) is obtained from gene expression profiles of T-lymphocyte smokers and non-smokers \cite{buttner2007gene}.  The Cirrhosis (CHRS) dataset (GSE102451) is obtained by analyzing gene expression in Cirrhosis patients and hepatocellular carcinoma patients.
The HTC Virus	dataset GSE110312 is Affymetrix Human Genome data from 	Huh7-MAVSR cell that were infected with HCVcc at an MOI of 5 for 12, 24, 48, 72 hours and  uninfected Huh7-MAVSR cells that were similarly cultured for 72 h, used as mock infection control. The HTB Virus	dataset GSE135501 is Affymetrix Human Genome data from 	Chronic hepatitis B patients and healthy controls. 

\subsubsection{Data Acquisition from TCGA} 

The Cancer Genome Atlas (TCGA) genome data analysis center\\  (http://gdac.broadinstitute.org/) is an interactive data system for researchers to search, upload, download, and analyse cancer genomic data \cite{tomczak2015cancer,hossain2019machine,zhu2023geometric} and we collected the mRNAseq data  of LC for this study from this source. Since our goal was to explore a particular point of interest, survival analysis of LC on clinical and genetic factors, we retrieved the anonymized clinical data and RNAseq data for LC (Liver Hepatocellular Carcinoma (TCGA, Provisional)) from the cBioPortal \cite{cerami2012cbio,zhu2023geometric}.

In our clinical dataset, there were 442 cases with 84 features and there were 373 cases that had mRNAseq gene expression data with 20440 genes in the RNAseq dataset. We selected eight clinical factors (Race Category, Diagnosis Age, Sex, $Histologic-Grade$, Cancer stage, Person Neoplasm Status, Days to Last Follow up and Censor Status) along with significant genes common with LC and its risk factors. We investigated a single outcome variable, namely LC-specific survival using these data. We matched patient ID in both clinical and RNAseq datasets and identified 365 patients with data available for both and took eight clinical variables given above. The diagnosis of age and Cancer Type were collected from pathology reporting. Patient survival data was taken from the overall number of months of patient survival. 

%Using the TCGA barcode normal and tumour samples were identified. The two digits at position 14-15 of the barcode denote the sample type. Normal type spans from 10 to 19, tumour type from 01 to 09, and control samples from 20 to 29.

%A common approach in differential gene expression analysis between two conditions is fold change (FC) and we used it. FC is most suitable when the gene expression distribution is symmetric. However, in RNAseq analyses, expression levels are modeled by the discrete counts of reads mapped to a known gene in a reference genome. For reading count, Poisson and Negative binomial distribution assumptions are taken. Read count distributions modeled by the Poisson or Negative binomial are skewed to the right when the abundance rate of a particular gene expression level is very low.


%\section{Methods}
The work steps of this research are shown in Figure~\ref{fig:1}.
\begin{figure}[!htb]
	\centering{\includegraphics[width=1.0\textwidth]{LC_WorkF.png}}
	\caption{The multi-stage analysis methodology was used in this study. \textbf{A to B}  Common differentially expressed genes were identified among LC and its 8 risk factors(Liver Cirrhosis, HTBV, HTCV, Ageing, Type 2 diabetes, heavy alcoholing, obesity  and smoking). \textbf{C} Gene-Disease association network of LC with its 8 risk factors was built. \textbf{D} Filter mRNA and clinical data of LC. \textbf{E-F} Identified the mRNA of shared genes of LC with its risk factors by comparing with the mRNA data of LC obtained from TCGA and then combined mRNA and clinical data by using patient IDs. \textbf{G} Apply product limit estimator for the survival curves of significant genes. \textbf{H} Performed univariate, multivariate, and combined analyses on the clinical and mRNA data to identify genes and clinical factors associated with LC patient survival. \textbf{I-J} PPI network, common pathway  and GO ontology  analyses were performed on identified genes obtained from the 2 analyses (multivariate and combined analyses) to identify hub proteins, and significant pathways that are implicated with comorbidity of LC with its 8 risk factors. \textbf{K} The hub genes were validated using literature reviews and data from HPA database}
	\label{fig:1}
\end{figure}
The workflow of this study follows a comprehensive multi-stage analysis to explore the molecular link between liver cancer (LC) and its associated risk factors. Initially, gene expression data for LC and its eight risk factors were obtained from publicly available databases, including NCBI GEO and TCGA. Subsequently, common differentially expressed genes (DEGs) between LC and each risk factor were identified, focusing on genes that exhibited consistent expression patterns across both conditions. Next, a gene-disease association network (diseasome) was constructed, leveraging Cytoscape and applying topological and neighborhood-based benchmarking methods to reveal key molecular interactions. Following this, mRNA expression data were integrated with clinical data, matched by patient IDs, to ensure data coherence. Thereafter, Kaplan-Meier survival curves were generated, and univariate, multivariate, and combined Cox regression analyses were applied to assess the impact of genes and clinical factors on LC survival. Additionally, protein-protein interaction (PPI) network analysis was performed to identify hub proteins linked to significant DEGs, followed by pathway enrichment and Gene Ontology (GO) analysis to uncover critical biological processes. Finally, findings were validated through a thorough literature review and corroborated with data from the Human Protein Atlas (HPA). Additionally, an independent survival analysis using the full TCGA transcriptomic dataset identified 76 significant genes, with 18 overlapping the risk-associated gene set, reinforcing their clinical relevance.
\subsubsection{DEGs analysis and diseasome network construction:}
We first identified DEGs in three LC datasets and eight risk factor datasets using the limma package in R. A threshold of $\left| \log \mathrm{FC} \right| \geq 1$ and an adjusted $p-value < 0.05$ was applied, where the adjusted values were computed using the Benjamini-Hochberg (BH) False Discovery Rate (FDR) correction to control for multiple hypothesis testing and reduce the likelihood of false positives.
%We first identified differentially expressed genes (DEGs) in three LC datasets and eight risk factor datasets, using a threshold of $\left| \log \mathrm{FC} \right| \geq 1$ and an adjusted $p-value < 0.05$, applying the Benjamini-Hochberg (BH) False Discovery Rate (FDR) correction for statistical significance. 

We then focused on the DEGs of LC that were common across two sets of LC datasets and present in the DEGs of each. We identified the concordant genes that exhibited consistent expression patterns in both LC and its eight risk factors (CHRS, HTCV, HTBV, AG, ALC, T2D, OB, and SM). To construct the diseasome network, Topological and Neighbourhood-based benchmark methods \cite{davis2011exploring,hossain2020network1} were used, which were better suited for this network. We then constructed the diseasome network linking LC with its risk factors using Cytoscape \cite{hossain2020network}.
\subsubsection{Gene expression analysis of the TCGA dataset:}


Getting common genes of LC and its risk factors from the above operation, we identified the mRNA and clinical data of these common genes by comparing them with the mRNA data of LC obtained from TCGA.

 In our analysis, we applied a z-score transformation to standardize gene expression values, considering a reference population of either all diploid tumors or, when available, normal adjacent tissues. The z-score indicates the number of standard deviations a gene's expression deviates from the reference mean.
To enhance robustness, we adopted a more statistically stringent threshold of $|z| \right| \geq \pm1.96$, aligned with a confidence level 95\% in a standard normal distribution.


We computed z-scores for RNAseq data using the following formula:
\begin{equation}
 z = \frac{ \textrm{(Expression for gene X in tumor A - Mean expression for gene X in normal)}}{\textrm{(Standard deviation of expression for gene X in reference population)}} %\nonumber
\end{equation}

We thus used the z-score values to define samples with "altered"(Over-express or Under-express) and "normal" (unaltered) expression of a gene.  A gene was considered altered if its z-score was equal to or greater than 2, ensuring statistical significance in deviation. This classification is formally defined as follows:

%We have assumed a sample to be altered if the z-score for that sample is equal to or higher than a specific threshold value such as z=2, as noted. We, therefore, define altered versus normal as follows:

\begin{equation}
 z\geq 2 => altered \nonumber     
\end{equation}
\begin{equation}
 z< 2 =>normal \nonumber 
\end{equation}
%Survival Analysis Models and Validation
\subsection{Machine Learning-Based Identification of Key Proteins and Survival Prediction}

The following analyses were performed based on the survival of patients with LC. At first, the product-limit estimator was used for calculating the estimation of survival function, then the log-rank test was performed to identify statistically significant differences between two groups (patients with altered gene expression and patients with unaltered gene expression) and next Cox Proportional Hazards (Cox PH) regression models were used to identify the significance of genes and clinical factors. Benjamini-Hochberg correction was applied to adjust for multiple testing.
We employed important clinical variables that affect LC obtained literature review and significant genes of LC common with its risk factor diseases. The Z-score value of each gene was converted to altered or normal categories based on the threshold value of the Z-score ($z>2$) as described in the data section. Next, we performed univariate (taking all genes individually), multivariate( taking all genes simultaneously) and combined analyses ( taking all genes and clinical variables simultaneously).
Survival analysis is a statistical analysis- used for estimating the expected duration of time until one or more events happen, such as failure in mechanical systems and death in cancer. 
We used a product-limit (PL) estimator ( a non-parametric technique) for the estimation of the survival function. In short PL estimator of the survival function  can be defined as follows:
\begin{equation}
S\hat{(}t_b)=\prod_{a=1}^{b} (1-\frac{d_b}{n_b}) \nonumber 
\end{equation}
Here $S\hat{(}t_b)$: estimated survival function at time $t_b$
$d_b$: Number of events occurred at $t_b$ , 
$n_b$: Number of subjects available at $t_b$. 
After the estimation of survival function using PL, Log-rank tests were used in altered versus unaltered groups in the context of gene expression to identify the most significant genes.

The null hypothesises are given below:
$H_0 $: Survival functions for patients with altered gene expression and the patients with unaltered gene expression are the same 

$ H_A$: Survival functions for these two groups are not the same. 
These functions can be written Symbolically as 
\begin{equation}
H_0 :S_{altered}(t) = S_{\textrm{not altered}}(t)  \nonumber 
\end{equation}
\begin{equation}
H_A :S_{altered}(t) \neq S_{\textrm{not altered}}(t)  \nonumber 
\end{equation}
For survival analysis, Cox PH regression is the most popular regression technique which is used to associate one or several risk factors or exposures, considered simultaneously, to survival time.  
Applying Cox PH regression, at first univariate survival analysis was performed by considering each gene separately, then performed a multivariate survival analysis considering all 215 genes simultaneously and finally use a Cox PH model on all of the selected clinical factors and 215 genes combined, modelling the hazards of having the event under investigation (Liver Hepatocellular Carcinoma (TCGA, Provisional), using an undetermined baseline hazard function and an exponential form of a set of covariates.
Mathematically we can write the model as follows:
\begin{equation}
h(t|X_i) = h_0(t)exp(\beta^{T}X_i)  \nonumber 
\end{equation}
Where,  $h(t|X)$ :  the hazard function conditioned on a subject i with covariate information given as the vector $x_i$, $h_0(t)$ is the baseline hazard function which is independent of covariate information, 
$\beta$: represents a vector of regression coefficients to the covariates correspondingly. 


\subsection{Independent Survival Analysis Using Full Transcriptomic Dataset}
To address potential limitations of using only risk-associated genes for survival prediction, we performed an independent survival analysis using the full transcriptomic dataset from The Cancer Genome Atlas (TCGA-LIHC). Initially, 1,045 differentially expressed genes (DEGs) were identified from three GEO datasets related to liver cancer. Expression data for 1,005 of these genes were retrieved from the TCGA RNA-seq dataset. After preprocessing and filtering based on data completeness and variability, 967 genes were retained for survival analysis. We employed univariate Cox proportional hazards regression to evaluate the association between gene expression and overall survival. Additionally, multivariate Cox regression was performed. This approach enabled the identification of robust transcriptomic biomarkers associated with patient survival, independent of risk factor filtering.
\subsection{Functional enrichment of differentially expressed genes obtained from two analyses}
To get further insight into the molecular pathways of LC that overlap with CHRS, HTCV, HTBV, AG, ALC, T2D, OB, and SM, by genes obtained from two analyses (combined and multivariate),  we performed pathway and gene ontology analysis using  ClusterProfiler R  package for these analyses \cite{yu2012clusterprofiler,hossain2024identification}.  For getting significant enrichment results, we considered $adjusted-p<0.05$ as the threshold p-value.
%the Enrichr bioinformatics resources \cite{chen2013enrichr} and KEGG pathways database \cite{kanehisa2002kegg}. %We used ClusterProfiler R  package for these analyses \cite{yu2012clusterprofiler}.
\subsection{Proteomic signatures: Hub proteins from protein-protein interaction analysis}
 We also generated a PPI network around significant DEGs, found from the two analyses (multivariate and combined analysis) of LC by using a web-based visualization software NetworkAnalyst \cite{hossain2019network,hossain2019identification} and STRING  database \cite{hossain2019network,hossain2019identification1}. After that, topological analysis was applied to identify highly connected proteins (i.e., hub proteins) by employing the degree metrics and betweenness Centrality \cite{hossain2023pathogenetic}.
 %%The PPI network was then visualized using Cytoscape (v3.5.1) and then topological analysis was applied to identify highly connected proteins (i.e., hub proteins) employing the degree metrics found in the Cyto-Hubba plugin \cite{hossain2019network}.
%We can define the DC of a node v in a network as the total number of nodes that are directly connected to node v in that network. The definition can also be written as follows: 
%\begin{equation}
%DC(v)=\sum_{j\in G}\frac{a_vj}{n-1} \nonumber 
%\end{equation}
%Whereas, n represents the total number of nodes in the network and $a_vj$ represents that node v and j are directly connected.  Betweenness Centrality (BC) represents the total number of times of node v appears in the shortest path between other nodes.  It is also defined as follows:
%\begin{equation}
%BC(v)=\sum_{i\neq  j \neq  v \in V}\frac{\sigma _ivj}{\sigma _ij} \nonumber \end{equation}
%Where $\sigma_ij$ = total number of shortest paths from node i to node j, and $\sigma_ivj$ = total number of paths through node v. 


\section{Results}
%Analysis of Transcriptomes: Gene Expression Analysis of Liver Cancer and its Risk Factors
\subsection{Identification of Differentially Expressed Genes in Liver Cancer}
To investigate transcriptomic alterations in liver cancer (LC), we analyzed three microarray datasets from the GEO repository (GSE101728, GSE134921, and GSE101685) based on predefined selection criteria. These DEGs were obtained using the limma package with empirical Bayes moderation and BH-adjusted p-values. The significance threshold was set to $\left| \log \mathrm{FC} \right| \geq 1$ and an adjusted $p-value < 0.05$.
%Differentially expressed genes (DEGs) were identified by applying statistical and bioinformatics methodologies.

After filtering for statistical significance, we identified 2,983 DEGs (1,323 upregulated, 1,660 downregulated) in GSE101728 (see Supplementary File-1), 1,531 DEGs (840 upregulated, 691 downregulated) in GSE134921 (see Supplementary File-2), and 2,100 DEGs (900 upregulated, 1,200 downregulated) in GSE101685 (see Supplementary File-3). To ensure robustness, we considered only those DEGs that were common between at least two datasets, yielding a final set of 1,045 DEGs (404 upregulated, 641 downregulated) for downstream analysis. A Venn diagram was used to illustrate the overlap of common DEGs across the three datasets (Figure~\ref{fig:2}A and Figure~\ref{fig:2}B).

\begin{figure}[!htb]
	\centering{\includegraphics[width=.9\textwidth]{LC_Common_Up_Down.jpg}}
	\caption{This figure illustrates the common DEGs among all three transcriptomics datasets using Venn diagram. (A) shows the upregulated genes and (B) shows the downregulated genes.}.
	\label{fig:2}
\end{figure}

\begin{figure}[!htb]
\centering{\includegraphics[width=.8\textwidth]{UpNetwork.jpeg}}
	\caption{Gene-diseasome network of LC with CHRS, HTCV, HTBV, AG, ALC, T2D, OB, and SM for upregulated genes.}.
	\label{fig:3}
\end{figure}
\begin{figure}[!htb]
	\centering{\includegraphics[width=.8\textwidth]{DownNetwork.jpeg}}
	\caption{Gene-diseasome network of LC with CHRS, HTCV, HTBV, AG, ALC, T2D, OB, and SMK for down regulated genes.}.
	\label{fig:4}
\end{figure}
\subsection{Cross-Disease Comparative Analysis of Liver Cancer and Its Risk Factors:}
Given the multifactorial nature of LC, we explored its molecular associations with eight known risk factors: CHRS, HTCV, HTBV, AG, ALC, T2D, OB, and SMK. Transcriptomic data for each risk factor were analyzed separately to identify DEGs. We identified 240 DEGs in CHRS, 2,224 in HTCV, 290 in HTBV, 322 in AG, 260 in ALC, 146 in OB, 394 in SMK, and 1,385 in T2D.

A cross-comparative analysis between LC and each risk factor revealed common DEGs, suggesting potential molecular links. Specifically, LC shared 46, 13, 2, 3, 1, 23, 2, and 12 significantly upregulated genes with CHRS, HTCV, HTBV, AG, ALC, T2D, OB, and SMK, respectively (Figure~\ref{fig:3}). Similarly, 80, 39, 3, 6, 8, 8, 4, and 3 significantly downregulated genes were shared with these risk factors (Figure~\ref{fig:4}). 

%Notably, six genes (FCN2, FREM2, GLS2, ACSM3, FAM134B, and HIST1H3H) were commonly dysregulated among LC, CHRS, and HTCV, whereas NOX4, CDH13, and FLJ37035 were shared among LC, T2D, and HTCV. 

Further analysis highlighted additional genes involved in multiple risk factors, underscoring their relevance in LC pathophysiology.
\subsection{Diseasome Network Construction:}
To elucidate molecular interactions between LC and its associated risk factors, we constructed a diseasome network (gene-disease association network) using Cytoscape. The network was based on shared DEGs between LC and each risk factor, revealing key molecular interconnections. Topological and neighborhood-based benchmarking methods were used to assess network robustness and biological significance (Figure~\ref{fig:3} and Figure~\ref{fig:4}). Notably, 6 significant genes (\textit{FCN2, FREM2, GLS2, ACSM3, FAM134B} and \textit{HIST1H3H}) were commonly dysregulated among LC, CHRS and HTCV; \textit{NOX4, CDH13} and \textit{FLJ37035} were commonly dysregulated among LC, T2D and HTCV. Moreover, LC, AG, HTCV shared three significant genes, namely \textit{ABAT, NDRG2} and \textit{PLCE1}, and \textit{KIF15} and \textit{HIST1H2AI} play a mutual role in LC, SM, CHRIS. \textit{NOX4} was common among LC, OB, T2D and HTCV while that of LC, HTBV, and CHRIS was \textit{NUSAP1}. We observed from figures 3 and 4 that CHRS shared the maximum genes with LC.   

 


\subsection{Integration of TCGA RNA-seq Data and Clinical Features with Patient Demographics for Prognostic Modeling in Liver Cancer}%Gene expression analysis of the TCGA dataset
%\subsection{Clinical Data Analysis} Survival Prediction of the Significant Genes that were Common in Liver Cancer and its Risk Factors
%mRNA-seq and clinical data of LC were downloaded from cBioPortal. In the employed datasets, there were 442 cases with 84 features, and 373 cases that had RNAseq gene expression data (20440 gene expression values). Then, comparing 230 commonly identified significant genes of LC and its 8 risk factors with the mRNA sequence dataset, it was observed that 215 genes only had the expression values of the mRNA sequence gene. Among the 84 clinical features, we considered eight clinical features only. Then, integrating clinical and mRNA-seq datasets by patients ID, machine learning modelling was employed to identify the influence of the clinical factors and genes on the patient's survival in LC prognosis. 
We obtained mRNA-seq and clinical data for LC patients from the cBioPortal database. The dataset included a total of 442 patient cases with 84 clinical variables, of which 373 cases had corresponding RNA-seq gene expression profiles, covering 20,440 genes. To investigate the prognostic significance of genes associated with LC and its eight identified risk factors, we compared the 230 shared DEGs with the TCGA mRNA-seq data. This comparison yielded 215 genes with available expression values.

From the 84 clinical features, we selected eight key attributes based on their clinical relevance to LC prognosis: Race Category, Diagnosis Age, Sex, Histologic Grade, Cancer Stage, Person Neoplasm Status, Days to Last Follow-up, and Censor Status. These variables were chosen to ensure biological interpretability and to capture essential demographic, diagnostic, and outcome-related information.

Using this integrated dataset, we applied machine learning–based modeling and Cox proportional hazards regression to assess the relative contributions of both clinical features and gene expression levels to patient survival outcomes in LC. This analysis enabled the identification of key biomarkers and clinical variables with potential prognostic value.
\begin{figure}[!htb]
	\centering{\includegraphics[width=1.0\textwidth]{AgeDistribution.jpeg}}
	\caption{Age Distribution of Patients}
	\label{fig:5}
\end{figure}
\begin{table*}[!ht]
    \caption{Descriptive Statistics of Clinical Predictors.}
    \centering{\includegraphics[width=0.90\textwidth]{ClinicalDescrip.pdf}}
    \label{Table:2}
\end{table*}
To further contextualize our prognostic analysis, we summarized key characteristics of the patient cohort.
The age distribution of patients is shown in Figure~\ref{fig:5}. The average age of the patients at the time of their diagnoses was 59.47 years, with a range between 16 and 90 years old. The descriptive summary statistics of these factors are shown in Table.
From Table~\ref{Table:2}, it was observed that the LC stage variable has the highest number (10) of categories and 46.56\% of all patients are of stage I. There are 5 categories for histology type with the highest percentage of patients (47.88\%) being G2, i.e., Moderately differentiated, Regarding ethnicity, most patients (49.74\%) are from the WHITE population.
 

\subsection{Survival Prediction of Significant Genes:}
 To assess the clinical relevance of the identified genes, we performed survival analysis using RNA-seq and clinical data from cBioPortal.
 We constructed survival curves using the product-limit (PL) estimator, comparing altered versus non-altered gene expression groups. From this analysis, 19 genes (ASNS, MMP1, RGS5, SULT1C2, DCAF13, ZIC2, GTSE1, HJURP, CCNB1, ACSM3, PRELP, FERMT2, MT1F, CXCL14, CYP2A7, MT1H, CNDP1, ANXA10, APOC4) were significantly associated with patient survival. Kaplan-Meier survival plots demonstrated that altered expression of these genes correlated with poorer survival outcomes (Figure~\ref{fig:6}). While several genes (e.g., ASNS, MMP1, RGS5, SULT1C2, DCAF13) exhibited altered expression patterns associated with lower overall survival, others such as ANXA10, CNDP1, CXCL14, CYP2A7, FERMT2 and PRELP were associated with better survival outcomes. These results suggest that the directionality of prognostic influence varies across different genes, underscoring the importance of gene-specific survival associations.


\begin{figure}[!htb]
	\centering{\includegraphics[width=0.95\textwidth]{Surv.png}}
	\caption{Survival pattern of altered  and normal(non-altered) groups for ACSM3, ANXA10, APOC4, ASNS,  CCNB1, CNDP1, CXCL14, CYP2A7, DCAF13, FERMT2, GTSE1, HJURP, MMP1, MT1F, MT1H, PRELP, RGS5, SULT1C2, and ZIC2}
	\label{fig:6}
\end{figure}   
%Modeling the hazard risk on the RNA-Seq data
\subsection{Cox Proportional Hazards Model for Survival Risk Prediction}
We employed the Cox proportional hazards (PH) model to evaluate hazard ratios (HRs) for each gene individually and in combination. This approach allowed us to assess the relative risk of mortality in LC associated with each gene separately, as well as collectively across all genes, enabling the identification of those most strongly linked to patient survival. To perform this analysis, we conducted both univariate (analyzing each gene independently) and multivariate (considering the effects of all other genes) Cox PH regression analyses on a set of 215 genes. Table~\ref{Table:3} presents only those genes with statistically significant results (p-value $< 0.05$), including their estimated coefficients ($\beta$), hazard ratios (HRs), and p-values. The univariate analysis identified 19 genes---\textit{ASNS}, \textit{MMP1}, \textit{RGS5}, \textit{SULT1C2}, \textit{DCAF13}, \textit{ZIC2}, \textit{GTSE1}, \textit{HJURP}, \textit{CCNB1}, \textit{ACSM3}, \textit{PRELP}, \textit{FERMT2}, \textit{MT1F}, \textit{CXCL14}, \textit{CYP2A7}, \textit{MT1H}, \textit{CNDP1}, \textit{ANXA10}, and \textit{APOC4}---with p-values below 0.05, indicating significant associations with survival in LC patients.

%We applied the Cox proportional hazards (PH) model to estimate the hazard ratios (HRs) for individual and combined genes.  One can measure the relative likelihood of risk of death in LC for each gene  separately  as  well  as  for  all  genes  simultaneously. Consequently one can determine which genes are most significant in the case of survival of  patients in LC. For these purposes, the Cox PH regression model is used.  We thus considered both univariate (separately for every gene) and multivariate (incorporating the rest of the genes)  for the Cox  PH  model on each of the  215  genes. Table 3 shows only the genes and their corresponding estimated coefficient $(\beta)$, hazard ratio HR and p-value that have a p-value less than 0.05. So, it is clear that only 19 genes (ASNS, MMP1, RGS5, SULT1C2, DCAF13, ZIC2, GTSE1, HJURP, CCNB1, ACSM3, PRELP, FERMT2, MT1F, CXCL14, CYP2A7, MT1H, CNDP1, ANXA10, APOC4) among 215 genes have p-value less than 0.05 in univariate analysis.
% New remove
%\begin{table*}[!ht]
%	\caption{The most significant genes in survival from Univariate Cox Proportional Hazard Model using RNA-Seq data.}
%	\centering{\includegraphics[width=.50\textwidth]{Figures/SGU.pdf}}
%	\label{Table:3}
%\end{table*}
%SigniGuniMulti.pdf
\begin{table*}[!ht]
	\caption{Significant genes obtained from Univariate and Multivariate Cox Proportional Hazard Model for mRNA Seq data}
	\centering{\includegraphics[width=.60\textwidth]{SigniGuniMulti.png}}
	\label{Table:3}
\end{table*} 

Table~\ref{Table:3} shows univariate and connecting RFs and also multivariate analyses with corresponding hazard ratios (HR), and p-values. We found 34 significant genes in multivariate analysis (see Table~\ref{Table:3}). We obtained only 7 (RGS5, SULT1C2, CSM3, CXCL14, ZIC2, FERMT2, and POC4) significant genes that are significant in both analyses.  In our comparative survival analysis, we identified only seven genes—RGS5, SULT1C2, CSM3, CXCL14, ZIC2, FERMT2, and POC4—that were consistently significant in both the risk-associated and independent dataset analyses. Notably, most of these genes exhibited reduced survival in patients with altered expression, underscoring their potential prognostic relevance. However, among them, FERMT2 showed a distinct expression-survival pattern, and due to its unique behavior, we focused further on the multivariate Cox model, which better accounts for gene-gene interactions and confounding variables, thereby providing a more reliable insight into the prognostic value of these genes.

\subsection{Comparison Between Risk-Associated and Independent Survival Analyses}
%In the survival analysis based on risk-associated genes, 19 genes were identified as significant in the univariate Cox regression model. To validate and broaden these findings, we performed an independent survival analysis using the full transcriptomic dataset from TCGA-LIHC. After filtering, 967 genes were retained and subjected to univariate Cox regression, which identified 76 genes significantly associated with overall survival. Among these, 18 genes overlapped with the 19 from the risk-associated gene set, with ZIC2 being the only gene uniquely significant in the risk-associated analysis but not found in the independent one. 
After filtering, 967 genes from the independent transcriptomic dataset were retained for survival analysis. Univariate Cox regression identified 76 genes significantly associated with overall survival, while multivariate and combined Cox models revealed 376 and 335 significant genes, respectively. In parallel, survival analyses on the 215 risk-associated genes identified 19 genes through univariate, 34 through multivariate, and 54 through combined models. Notably, 18 of the 19 univariate genes from the risk-associated set overlapped with those identified in the independent univariate analysis, with ZIC2 being uniquely significant only in the risk-associated set. Additionally, we observed 17 and 25 overlapping genes in the multivariate and combined analyses, respectively. 
%These findings highlight a meaningful convergence between independently derived survival markers and those emerging from the risk-associated gene set, reinforcing their clinical relevance.

This comparison demonstrates that a substantial portion of risk-associated genes are also relevant to survival prediction, thereby reinforcing their potential clinical importance, while also revealing additional survival markers that were missed when restricting analysis to only risk-associated genes.
\subsection{Modeling hazard on the combined model containing both clinical and RNAseq data}
\begin{table*}[!ht]
	\caption{Summary of the Cox Proportional Hazard Model for combined mRNA seq and Clinical data, showing Clinical data}
	\centering{\includegraphics[width=.60\textwidth]{Clinical.pdf}}
	\label{Table:4}
\end{table*}

\begin{table*}[!ht]
	\caption{Significant genes obtained from the Cox Proportional Hazard Model that used mRNA seq and Clinical data}
	\centering{\includegraphics[width=.60\textwidth]{CombinedSig.pdf}}
	\label{Table:5}
\end{table*}
We have performed multivariate Cox PH regression analysis with both clinical and mRNA-Seq data simultaneously. Here, the total number of events (lives and deaths), n = 346 and the number of events (deaths)= 232 after deleting 26 observations due to missing data values. Table \ref{Table:4} shows the summary of the Cox Proportional Hazard Model result for Clinical data and table Table:5 represents the result for significant genes. We found that patients with Stage IIIC of LC  are 54 times less likely to survive compared to stage I of LC, as well as Stage IV, is 11700 times less likely to survive. We then conducted our hazard analysis using the 215 significant. Among these, only 54 gene expression levels showed a significant association with patient survival showed in Table 5.

\begin{figure}[!ht]
	\centering{\includegraphics[width=.50\textwidth]{vn.png}}
	\caption{Venn diagram of significant genes found in univariate, multivariate and combined hazard model analysis}
	\label{fig:7}
\end{figure}
A Venn diagram of the significant genes summarizes the relationships between altered gene expression and risk of death  identified using different methodologies and is shown in Figure~\ref{fig:7}. From  univariate, multivariate analysis and Cox PH regression analysis on combined data, we found that 84 genes among the 215 studied showed a significant association with risk of death. Gene expression of  ZIC2, FERMT2 and POC4 were significant in both univariate and multivariate models, that of 14 genes common in multivariate and combined hazard models. Notably, RGS5, SULT1C2, ACSM3 and CXCL14 gene expression were found significant in all three types of  models. 

 
%Pathway and functional correlation analysis of the significant genes
\subsection{Correlation with Enrichment }
%\begin{table*}[!ht]
%	\caption{ Pathway associated with the selected 82 significantly associated genes with the Liver Cancer.}
%	\centering{\includegraphics[width=.60\textwidth]{kegg.pdf}}
%	\label{Table:6}
%\end{table*}
%\begin{table*}[!ht]
%	\caption{ Gene ontology terms with underlying Biological pathways associated with 82 significant genes in the context of the Liver Cancer along.}
%	\centering{\includegraphics[width=.60\textwidth]{go.pdf}}
%	\label{Table:7}
%\end{table*}
\begin{figure}[!tb]
    \centering{\includegraphics[width=0.85\textwidth]{kegg-go.png}}
    \caption{ Gene ontology terms and Pathway associated with the selected 70 significantly associated genes with the Liver Cancer.}
    \label{fig:8}
\end{figure}  
\begin{figure}[!tb]
    \centering{\includegraphics[width=.55\textwidth]{PPI2.png}}
    \caption{Exploring the Protein-Protein Interaction Network of 70 Common Genes in LC and Associated Risk Factors}
    \label{fig:9}
\end{figure}  
\begin{figure}[!htb]
	\centering{\includegraphics[width=0.92\textwidth]{HPA1.png}}
	\caption{The Human Protein Atlas (HPA) database provided immunohistochemistry images of hub genes in normal lung tissues and liver cancer tissues. These images displayed protein representations of ACSM3, CDC20, CDC25C, CAMK2B, CCNB2, CDK1, PPP1CA, NEK2, CXCL14, PPP1CB, SULT1C2, PPP1CC and CDCA5 (identified as A-M).}
	\label{Figure: 10}
\end{figure}
To uncover the biological relevance of the identified genes, we performed enrichment analysis on the 70 significant genes derived from multivariate, and combined Cox PH models. Using clusterprofiler R package, we identified key pathways and GO enrichment processes associated with liver cancer.
%Using Enrichr, KEGG, and Reactome databases, we identified key pathways and biological processes associated with liver cancer. seventeen
We observed that three significant pathways (see Figure~\ref{fig:8}A.) are associated with the significantly regulated genes of Liver Cancer. 
We further conducted Gene Ontology (GO) enrichment analysis of the identified significant genes using the clusterProfiler R package. As illustrated in Figure~\ref{fig:8}B., the analysis revealed the top 10 enriched terms across Biological Processes (BP), Cellular Components (CC), and Molecular Functions (MF), providing insights into the functional roles of these genes.
%Genes associated with these pathways and corresponding p-values are presented in the table (see Table 6 ). 
%table \ref{Table:7}) the Enrichr software tool

%We also performed the go ontology enrichment analysis (see Figure 8 B.) of these identified significant genes using clusterprofiler R package. We found 10 BP, 10 CC and 10 MF biological pathways associated with these significant genes as shown in Figure 8 B.
%Table 7.
%\subsection{Comparison Between Risk-Associated and Independent Survival Analyses}

%In the survival analysis based on risk-associated genes, 19 genes were identified as significant in the univariate Cox regression model. To validate and broaden these findings, we performed an independent survival analysis using the full transcriptomic dataset from TCGA-LIHC. After filtering, 967 genes were retained and subjected to univariate Cox regression, which identified 76 genes significantly associated with overall survival. Among these, 18 genes overlapped with the 19 from the risk-associated gene set, with ZIC2 being the only gene uniquely significant in the risk-associated analysis but not found in the independent one. This comparison demonstrates that a substantial portion of risk-associated genes are also relevant to survival prediction, thereby reinforcing their potential clinical importance, while also revealing additional survival markers that were missed when restricting analysis to only risk-associated genes.
\subsection{Proteomics signatures: Hub target proteins from PPI analysis}
We constructed PPI network considering the identified 70 unique genes (Figure~\ref{fig:9}) and identified ten hub genes namely CCNB2, CDC25C, NEK2,CDCA5, CDK1, PPP1CA, PPP1CC, PPP1CB, CAMK2B, and CDC20 using the topological analysis.
%CCNB1, CCNB2, CDCA5, CDK1, ABCA1, DCAF13, CDC25C, NEK2, SQLE, and UBC
%Recent studies have identified several genes associated with liver cancer progression. CDC20, a key regulator in the cell cycle, is overexpressed in hepatocellular carcinoma (HCC) and correlates with tumor characteristics and poor prognosis \cite{li2014increased,zhang2022identification}. Bioinformatic analyses have revealed other important genes in HCC, including BIRC5 and UBE2C, which are linked to disease progression and survival \cite{zhang2022identification}. In hepatoblastoma, CCNA2, CDK1, and CDC20 were identified as potential therapeutic targets, with their knockdown inhibiting aggressive cell behaviors \cite{tian2021integrated}. A genetic variant of PPP1CB (rs13025377) was found to influence the risk of hepatitis B virus-related hepatocellular carcinoma (HCC) in Han Chinese populations \cite{mai2021genetic}. 
\subsection{Validation of Protein Expression in the HPA Database}
%Significant genes Protein expression levels validation from HPA database
To further validate our findings, we examined protein expression levels of significant genes using the Human Protein Atlas (HPA) database.
The HPA database was used to explore the protein expression levels of significant biomarkers (hub genes and common genes in three analyses), which are genes that have a high degree of connectivity within a network of genes (see Figure~\ref{Figure: 10}).
%To validate the protein expression patterns of key genes, we examined tissue-specific expression data from the Human Protein Atlas. 
Notably, CAMK2B showed medium expression in both normal and liver cancer tissues, while CDC20 and PPP1CA were undetected in normal tissue but exhibited medium expression in liver cancer. Similarly, PPP1CB and PPP1CC displayed low expression in normal tissue and medium levels in cancerous tissue. In contrast, genes such as CCNB2, CDC25C, NEK2, CDCA5, CSM3, CDK1, and SULT1C2 were not detected in normal liver but showed medium expression in liver cancer, suggesting cancer-specific upregulation. CXCL14 had low expression in normal tissue and medium expression in cancer, indicating potential involvement in tumor progression.
%The expression levels of  CCNB1, CCNB2, CDC25C, NEK2, SQLE, CDCA5, CSM3, CDK1, and SULT1C2 genes were not detected in normal liver tissue. Additionally, ABCA1 and CXCL14 had low expression levels in normal liver tissue as well as UBC and DCAF13 had medium expression levels.

%In liver cancer tissue, SQLE had high expression levels, while SULT1C2 had low expression levels and NEK2 was not detected. DCAF13, UBC, CCNB1, CCNB2, CDCA5, CXCL14, UBC, CSM3, CDC25C, and CDK1 had medium expression levels, while SQLE had high expression levels.


 
\section{Discussion} 


Our study aims to uncover significant genes and pathways influencing LC development due to its risk factors Diseases (RFDs) by integrating Bioinformatics and Machine Learning approaches. This study addresses a significant knowledge gap, enhancing understanding of LC's molecular mechanisms and genetic associations with RFDs, with potential implications for disease prediction and therapeutic advancements.
Initially, we identified common differentially expressed genes (CDEGs) across three datasets related to LC. Subsequently, we constructed Gene-Disease association networks for eight risk factors to assess their relations with LC. Next, we utilized mRNA and clinical data  of LC from TCGA specifically focusing on mRNA data associated with the identified CDEGs. Subsequently, we performed univariate, multivariate, and combined analyses to identify genes and clinical factors that influence the survival of patients with LC. Finally, PPI network, common pathway, and GO ontology analyses were performed on genes from two alayeses( multivariate and combined) to identify hub proteins and significant pathways implicated in LC's comorbidity with RFDs. This study addresses a significant knowledge gap, enhancing understanding of LC's molecular mechanisms and genetic associations with RFDs.

Our analyses confirm a strong association between LC and certain risk factors, particularly CHRS (126 genes), HTCV (28), T2D (31 genes), and SMK (15), evidenced by their significant overlap in DEGs. In contrast, HTBV shared fewer DEGs (5 genes). We identified 230 unique genes common to LC and its risk factors through diseasome networks. Subsequently, RNA-seq data from TCGA were collected for these genes, with data available for 215 genes. In addition, six clinical features of TCGA were considered for our analysis.

One of the key novelties of our work is the identification of common genetic markers across multiple RFDs, which could serve as potential therapeutic targets or diagnostic biomarkers. While prior studies have examined LC in isolation or focused on specific risk factors, our approach highlights the shared molecular landscape of LC and its comorbid conditions. For instance, ACSM3, ZIC2, and APOC4 emerged as significant survival-associated genes, offering new avenues for precision medicine in LC.
In the subsequent phase, univariate analysis was conducted on the 215 genes, revealing 19 significant genes. To determine the most influential genes, both univariate (per gene) and multivariate (considering all other genes) Cox proportional hazards models were applied to each gene. Among these, ACSM3 exhibited the lowest p-value, suggesting a significant association with LC patient survival. ACSM3, linked to Smoking (SMK) and liver cirrhosis (CHRS), has been identified as a potential LC biomarker by Ruan \textit{et. al} (2017) \cite{ruan2017downregulation}. Additionally, APOC4, associated with Alcohol consumption (ALC), and ZIC2, associated with CHRS and Type 2 diabetes (T2D), were found to influence LC survival. ASNS was associated with AG. Overall, LC survival is influenced by Smoking (SM), Alcohol consumption (ALC), Type 2 diabetes (T2D), HTCV, ageing (AG), and cirrhosis (CHRS).

In the multivariate Cox regression analysis, 34 genes were identified as significantly associated with overall survival (Table~\ref{Table:3}). Among these, only seven genes—RGS5, FERMT2, CXCL14, SULT1C2, APOC4, ZIC2, and ACSM3—were also found significant in the univariate analysis. Notably, while most of these genes were linked to poorer survival outcomes, FERMT2 was uniquely associated with improved survival. As multivariate analysis adjusts for the combined effect of multiple variables, these findings underscore its higher reliability in identifying robust prognostic markers.
%In multivariate analysis, 34 significant genes were identified. Among them ( see table 3), only 7 genes (RGS5, FERMT2, CXCL14, SULT1C2,  APOC4, ZIC2,  and ACSM3) were significant in both univariate and multivariate analyses.


In the combined multivariate analysis, which integrated clinical and RNA-Seq data, LC stages IIIC and IV, along with 54 genes, were identified as significant. Among the three analyses, only 4 genes (RGS5, CXCL14, ACSM3, and SULT1C2) exhibited common significance.

Studies have linked over-expression of RGS5 to liver cancer recurrence, venous infiltration, and poor patient survival \cite{hu2013over}. SULT1C2 has been strongly associated with LC in a prior investigation \cite{nwosu2017identification}. Additionally, genes including CXCL14, ZIC2, and FERMT2 play active roles in liver cancer \cite{lin2019suppressed,ma2016deciphering,yu2018kindlin}. 
To further understand their biological significance, we constructed a PPI network using 70 significant genes, identifying ten hub genes (CCNB2, CDC25C, NEK2,CDCA5, CDK1, PPP1CA, PPP1CC, PPP1CB, CAMK2B, and CDC20). Many of these genes have well-established roles in the progression and prognosis of LC. 
%Subsequently, using the 84 significant genes obtained from the three analyses, a PPI network was constructed, revealing ten hub genes (CCNB1, CCNB2, CDCA5, CDK1, ABCA1, DCAF13, CDC25C, NEK2, SQLE, and UBC)


%For instance, the hub gene CCNB1 is strongly linked to LC \cite{zhuang2018upregulation}. 
Li et al. suggest that CCNB2 may serve as a prognostic factor and play a role in LC genesis and progression \cite{li2019cyclin}. 
%Additionally, overexpression of DCAF13 in hepatocellular carcinoma is associated with poor patient survival \cite{cao2017overexpression}.
Thong et al. identified CCNB1, NEK2, and CDK1 as prognostic biomarkers for liver cancer \cite{nguyen2021identification}. %ABCA1 expression is decreased in LC patients according to Jacobo et al. \cite{jacobo2021role}, while SQLE is overexpressed \cite{liu2021high}. 
CDCA5 is proposed as a potential LC biomarker by Bowel et al. \cite{wu2020diagnostic}.
CDC20, a key regulator in the cell cycle, is overexpressed in hepatocellular carcinoma (HCC) and correlates with tumor characteristics and poor prognosis \cite{li2014increased,zhang2022identification}. Bioinformatic analyses have revealed other important genes in HCC, including BIRC5 and UBE2C, which are linked to disease progression and survival \cite{zhang2022identification}. In hepatoblastoma, CCNA2, CDK1, and CDC20 were identified as potential therapeutic targets, with their knockdown inhibiting aggressive cell behaviors \cite{tian2021integrated}. A genetic variant of PPP1CB (rs13025377) was found to influence the risk of hepatitis B virus-related hepatocellular carcinoma (HCC) in Han Chinese populations \cite{mai2021genetic}.
From our KEGG pathway analysis, genes including CCNB2, and CDC25C are associated with  Oocyte meiosis
Lysine degradation and cell cycle regulation.
%From our KEGG pathway analysis, genes including CCNB1, CCNB2, and CDC25C are associated with Oocytemeiosis, Progesterone-mediated oocyte maturation, p53 signaling pathway, Human immunodeficiency virus 1 infection and  Cell cycle. Independent literature review confirms robust connections between the PPAR signaling pathway, p53 signaling, Cell cycle, and oocyte meiosis pathways with LC \cite{peyrou2012ppars, dallel2018liver}.
Utilizing 70 significant genes, we identified 3 significant KEGG pathways (see Figure~\ref{fig:8}A.). Independent literature review confirms robust connections between the Cell cycle, and oocyte meiosis pathways with LC \cite{peyrou2012ppars, dallel2018liver}.  Another noteworthy pathway is \textit{lysine degradation}, which plays a pivotal role in liver cancer progression by modulating key cellular processes such as metabolic regulation, protein post-translational modifications, and gene expression \cite{zhang2024intricate,yang2024lysine,wan2019lysine}. Alterations in lysine-derived modifications—such as acetylation and lactylation—have been shown to influence cancer cell proliferation, migration, and tumor development, thereby highlighting their potential as targets for therapeutic intervention \cite{zhang2024intricate,yang2024lysine,wan2019lysine}.

%Another pathway, Lysine degradation pathways play a significant role in liver cancer progression by influencing various cellular processes such as metabolism, protein modification, and gene expression. Specifically, changes in lysine acetylation, lactylation, and other modifications can affect cancer cell growth, migration, and overall tumor development\cite{zhang2024intricate,yang2024lysine,wan2019lysine}. 
A notable limitation of this study is the absence of external validation cohorts and experimental methods, such as qPCR or immunohistochemistry, which are essential for further validating the identified biomarkers.
By integrating transcriptomic and clinical data, our study not only confirms previously known associations but also uncovers novel genetic links between LC and its risk factors. These findings contribute to a deeper understanding of LC’s molecular mechanisms and may help refine risk assessment, biomarker discovery, and potential therapeutic targets.


%Next, the univariate analysis for the 215 genes was conducted and 19 significant genes were found. To identify the most significant genes for the analysis, we considered both univariate (separately for every gene) and multivariate (incorporating the rest of the genes) for the Cox PH model on each of the 215 genes. 
%Among these 19 genes, ACSM3 has the lowest p-value, indicating the most significantly associated with the survival outcome of the LC patients from TCGA. Here the gene ACSM3, influencing the survival of LC, is related to the risk factors including Smoking(SMK) and liver cirrhosis (CHRS). Moreover, Ruan \textit{et. al} reported that ACSM3 is a potential biomarker of LC \cite{ruan2017downregulation}. The gene APOC4 influencing the survival of LC is related to ALC. On the other hand, ZIC2 influencing survival is related to the corresponding risk factors CHRS and T2D and gene ASNS to the risk factor AG. So, finally, we have obtained that the survival of LC depends on or is influenced by the risk factors Smoking(SM), Alcohol consumption (ACL), Type 2 diabetes (T2D), HTCV, ageing (AG) and cirrhosis (CHRS).

%We found 34 significant genes in multivariate analysis( see table 3). We obtained only 7 (RGS5, SULT1C2, CSM3, CXCL14, ZIC2, FERMT2, and POC4) significant genes that are significant in both univariate and multivariate analyses. 

%From the analysis of clinical data, we have observed that the people having age in the range 60 to 70 years old have the maximum probability of having LC than the people of other ages. The people of the WHITE race have higher probability of being infected by LC than the people of other race. The male has the higher probability of LC than the female.

%In combined multivariate  analysis (considering clinical and RNA-Seq data), we identified that LC stage IIIC, Stage IV and 54 genes are significant. Among the three analyses, only 4 genes (RGS5, SULT1C2, CSM3 and CXCL14) are commonly significant. 
%It was found that over-expression of RGS5 is associated with liver cancer recurrence, venous infiltration, and patients' poor survival \cite{hu2013over}.  
%The gene SULT1C2 is strongly associated with LC which was found in one study\cite{nwosu2017identification}. Genes including CXCL14, ZIC2 and FERMT2 are actively involved in Liver cancer\cite{lin2019suppressed,ma2016deciphering,yu2018kindlin}. Next, using the 84 significant genes obtained from the three analyses, we constructed a PPI network and identified ten hub genes (CCNB1, CCNB2, DCAF13, CDC25C, NEK2, ABCA1, UBC, SQLE, CDCA5, and CDK1).   

%The hub gene CCNB1 is strongly connected with LC\cite{zhuang2018upregulation}. 
%Li \textit{et. al} claim that CCNB2 may be a prognostic factor and may have played a role in the genesis and progression of LC \cite{li2019cyclin}. From a recent study, we found that the overexpression of DCAF13 in hepatocellular carcinoma was linked to poor survival of patients \cite{cao2017overexpression}. Thong \textit{et. al}. reported CCNB1, NEK2, and CDK1 as the prognostic biomarkers of liver cancer \cite{nguyen2021identification}. From one study it was found that the expression level of ABCA1 was low in LC patients \cite{jacobo2021role}. Moreover, SQLE was also found as over-expressed in LC \cite{liu2021high}. Bowel \textit{et. al}. reported CDCA5 as a potential biomarker of LC \cite{wu2020diagnostic}. 

 

\section{Conclusions}


In conclusion, our computational analysis aimed to uncover biomarkers vital for diagnosing and prognosing LC. We further conducted survival analysis, integrating clinical and RNA-seq data, to identify genes crucial for LC patient survival. Employing network-based methods, we unveiled signature biomarkers and comorbidities, utilizing gene expression microarray datasets to elucidate molecular associations between LC and various risk factors. This comprehensive approach offers valuable insights into LC management and sheds light on potential avenues for further research.
Our findings revealed that LC exhibited the highest overlap in differentially expressed genes (DEGs), with 126 genes shared with CHRS, while only 5 genes were shared with HTBV. Consequently, among risk factors for liver cancer, CHRS demonstrated the strongest correlation with LC.
Based on our study, it can be inferred that individuals with liver cirrhosis, HTCV, and type 2 diabetes are at the highest risk of developing LC. We identified 230 unique genes commonly associated with LC and its eight risk factors. However, our RNA-seq analysis encompassed data from 215 genes across 373 LC patients.
Our comprehensive analysis revealed significant genes associated with LC susceptibility and survival outcomes. Notably, RGS5, SULT1C2, CSM3, and CXCL14 emerged as consistent markers across different analyses. LC patients at stages IIIC and IV showed poorer survival rates. Clinical data highlighted higher susceptibility among white males aged 60-70. Additionally, the identification of ten hub genes (CCNB2, CDC25C, NEK2,CDCA5, CDK1, PPP1CA, PPP1CC, PPP1CB, CAMK2B, and CDC20) from a protein-protein interaction network provides insights into potential molecular mechanisms underlying LC development and progression.

%In our study, we detected 19 significant genes through univariate analysis, 34 genes via multivariate analysis, and 54 genes through combined analysis. Among these analyses, only four genes (RGS5, SULT1C2, CSM3, and CXCL14) were consistently significant.

%In the combined multivariate analysis, which integrates clinical and RNA-Seq data, we found that patients diagnosed with LC stage IIIC and IV have lower survival rates compared to those at stage I.

%Regarding clinical data analysis, individuals of white ethnicity showed the highest susceptibility to LC. Additionally, males exhibited a higher likelihood of LC compared to females. Furthermore, individuals aged between 60 to 70 years had the highest probability of developing LC compared to other age groups.

%Furthermore, we identified ten hub genes (CCNB1, CCNB2, DCAF13, CDC25C, NEK2, ABCA1, UBC, SQLE, CDCA5, and CDK1) from the protein-protein interaction (PPI) network, which was constructed using 84 genes obtained from the three analyses.
%In the second part of this thesi, we have performed the univariate, multivatiate and combined analysis for RNA-seq data of 215 genes and clinical data of LC patients. 


%We used product-limit estimator to estimate survival function for each gene separately, secondly, used log rank test to detect which gene differs in expression levels significantly between the altered and not altered group. Then we performed univariate Cox hazard regression analysis to determine each gene’s likelihood of contribution to death. 
%We obtained 19 significant genes in the univariate analysis, 34 genes in the multivariate analysis and 54 genes in the combined analysis.
 
%Among the three analyses, only 4 genes (RGS5, SULT1C2, CSM3 and CXCL14) are commonly significant. In combined multivariate analysis ( considered clinical and RNA-Seq data), we obtained that patients of LC stage IIIC, and Stage IV  are less likely to survive than the patients of LC stage I. 
 

\section{Key points}
•   To a better understanding of LC development and to explore how the Risk Factors (RFs) influence to the development of LC, integrated Bioinformatics and Machine learning approaches were applied \\
%to identify shared differentially expressed genes (DEGs) and the significant pathways that could influence to development LC from RF disorders.
•	We identified DEGs of LC and its selected RFDs by analyzing transcriptomic datasets, and cross-comparison analyses were performed to identify the shared DEGs of LC and its RFDs and then gene-disease networks were constructed.\\
•	We identified significant roles of the biomarker in LC development by analyzing RNAseq data of the common genes and clinical factors using COX PH Hazad models and identified signature biomarkers that influence the survival of LC patients. \\
•	Using the identified Significant genes, PPI network was constructed to identify the hub genes, and then signaling pathway, and gene ontology (GO) analysis was performed to predict the functions of these hub genes.\\
•	Our combined model can be applied to any type of cancer to identify key genes, pathways and clinical factors that influence the progression and mortality of patients. 


\section*{Acknowledgements}

\section*{Funding}
We have no funding for this work
\section*{Conflicts of interest} 
We have no conflicts of interest.   

% Supplementary Data section:
%\begin{supplementary}
%...
%\end{supplementary}
%\bibliographystyle{abbrv}
%\section*{References}
%\bibliographystyle{model1-num-names}
\bibliographystyle{abbrv}
\bibliography{example.bib}\\
\captionof{Figure}{Figure 1: The multi-stage analysis methodology was used in this study. A to B Common differentially expressed genes were identified among LC and its 8 risk factors (Liver Cirrhosis, HTBV, HTCV, Ageing, Type 2 diabetes, heavy alcoholing, obesity and smoking). C. Gene-Disease association network of LC with its 8 risk factors was built. D. Filter mRNA and clinical data of LC. E-F. Identified the mRNA of shared genes of LC with its risk factors by comparing with the mRNA data of LC obtained from TCGA and then combined mRNA and clinical data by using patient IDs. G. Apply product limit estimator for the survival curves of significant genes. H. Performed univariate, multivariate, and combined analyses on the clinical and mRNA data to identify genes and clinical factors associated with LC patient survival. I-J. PPI network, common pathway and GO ontology analyses were performed on identified genes obtained from the 2 analyses (multivariate and combined analyses) to identify hub proteins, and significant pathways that are implicated with comorbidity of LC with its 8 risk factors. K. The hub genes were validated using literature reviews and data from HPA database.}
\captionof{Figure}{Figure 2: This figure illustrates the common DEGs among all three transcriptomics datasets using Venn diagram. (A) shows the upregulated genes and (B) shows the downregulated genes.}
\captionof{Figure}{Figure 3: Gene-diseasome network of LC with CHRS, HTCV, HTBV, AG, ALC, T2D, OB, and SM for upregulated genes.}
\captionof{Figure}{Figure 4: Gene-diseasome network of LC with CHRS, HTCV, HTBV, AG, ALC, T2D, OB, and SMK for down regulated genes.}
\captionof{Figure}{Figure 5: Age Distribution of Patients}
\captionof{Figure}{Figure 6: Survival pattern of altered  and normal(non-altered) groups for ACSM3, ANXA10, APOC4, ASNS,  CCNB1, CNDP1, CXCL14, CYP2A7, DCAF13, FERMT2, GTSE1, HJURP, MMP1, MT1F, MT1H, PRELP, RGS5, SULT1C2, and ZIC2}
\captionof{Figure}{Figure 7: Venn diagram of significant genes found in univariate, multivariate and combined hazard model analysis}
\captionof{Figure}{Figure 8: Gene ontology terms and Pathway associated with the selected 70 significantly associated genes with the Liver Cancer.}
\captionof{Figure}{Figure 9: Exploring the Protein-Protein Interaction Network of 70 Common Genes in LC and Associated Risk Factors}
\captionof{Figure}{Figure 10: The Human Protein Atlas (HPA) database provided immunohistochemistry images of hub genes in normal lung tissues and liver cancer tissues. These images displayed protein representations of ACSM3, CDC20, CDC25C, CAMK2B, CCNB2, CDK1, PPP1CA, NEK2, CXCL14, PPP1CB, SULT1C2, PPP1CC and CDCA5 (identified as A-M).}
%\bibliography{sample.bib}

%% Authors are advised to submit their bibtex database files. They are
%% requested to list a bibtex style file in the manuscript if they do
%% not want to use model1-num-names.bst.

%% References without bibTeX database:

% \begin{thebibliography}{00}

%% \bibitem must have the following form:
%%   \bibitem{key}...
%%

% \bibitem{}
\begin{biography}{{\color{black!20}\rule{77pt}{77pt}}}{\author{Tania Akter Asa}
Tania Akter Asa, a PhD student at Jagannath University, focuses on bioinformatics, machine learning, and data science, with experience in teaching and biomedical data-driven research.
}
\end{biography}

\\
% \end{thebibliography}
\begin{biography}{{\color{black!20}\rule{77pt}{77pt}}}\textbf{Dr. Md Ali Hossain} is an Associate Professor at DIU and completed his PhD from Jahangirnagar University, he has 14 years of teaching and 9 years of research experience in bioinformatics, machine learning, and data science.

\end{biography}

%% sample for biography without author's image


\begin{biography}{{\color{black!20}\rule{77pt}{77pt}}}\textbf{Dr. Md. Shahjahan Ali} is a Professor of EEE at Islamic University, specializing in wireless networking, wireless communication, and image processing, with 25 years of teaching and research experience.
\end{biography}\\
\begin{biography}{{\color{black!20}\rule{77pt}{77pt}}}Prof. Dr. Mohammad Zahidul Rahman is a renowned academic in Computer Science and Engineering, with expertise in E-Commerce, Computer Security, E-Governance, Communication, Machine Learning, and Bioinformatics.
\end{biography}\\
\begin{biography}{{\color{black!20}\rule{77pt}{77pt}}}Dr. Md. Zulfiker Mahmud is a Professor in the Department of Computer Science and Engineering at Jagannath University, specializing in IoT, Machine Learning, and intelligent systems.

\end{biography}
\begin{biography}{{\color{black!20}\rule{77pt}{77pt}}}{\author{Mohammad Ali Moni}
Dr. Moni, with a PhD from Cambridge and postdoctoral training at UNSW and Sydney, specializes in AI, bioinformatics, and health data science, advancing interpretable models for disease diagnosis and healthcare.
}
\end{biography}\\

\end{document}

%%
%% End of file `elsarticle-template-1-num.tex'.
