# Supplementary material for: Unraveling risk factors and transcriptomic signatures in liver cancer progression and mortality through machine learning and bioinformatics
Source: Brief Funct Genomics. 2026 Jan 9;25:elaf019. doi: 10.1093/bfgp/elaf019 (PMC12785888; doi:10.1093/bfgp/elaf019)
Supplement: Revised-Manuscripts_R2-BFGP-24-0136_elaf019 [file revised-manuscripts_r2-bfgp-24-0136_elaf019.zip › Ali_LC_BIB (1)/Table1.tex]

\begin{table}
		\caption{ Dataset descriptions of used LC and LDIs diseases.\label{Table:1}}
			\begin{tabular}{p{4cm}p{2cm}p{4cm}p{4cm}}
				\hline
				\rowcolor{Gray}
				Diseases Name & GSE Number & Case &  Control\\
				Liver Cancer & GSE134921	& 11 MRShigh	& 10 MRSlow  \\
				\rowcolor{Gray}
				Liver Cancer & GSE101728	& liver cancer tissues: 7	& non-tumor tissues:7\\
                Liver Cancer & GSE101685	& liver cancer patients: 24	& non-tumor tissues:8\\
				cirrhotic (CHRS) &	GSE102451 &	hepatocellular carcinoma from cirrhotic live:27 &	non-tumor cirrrhotic tissue: 30  \\
				\rowcolor{Gray}
				HTCV	& GSE110312	& Case: 4	& healthy controls: 1 \\
				HTBV &	GSE135501	& Case: 40	& healthy controls: 14 \\
				\rowcolor{Gray}
				Aging &	GSE674 &		older (65-71 year old) human: 19 &	vastus lateralis skeletal muscle biopsies in healthy young: 30\\
				alcohol consumption	& GSE52553	& alcoholics: 21	& Non alcoholics: 21\\
                \rowcolor{Gray}
                type 2 diabetes(T2D) & GSE23343 & patients with T2D:10 & healthy subject: 7\\
                Obese & GSE48964 & morbidly obese:3 & Non obese individuals:3\\
                \rowcolor{Gray}
                Smoking & GSE4806 & smokers: 3 & Non smokers:3\\               
			\end{tabular}
	\end{table}
